# Supplementary material for: Mycn regulates intestinal development through ribosomal biogenesis in a zebrafish model of Feingold syndrome 1
Source: PLoS Biol. 2022 Nov 1;20(11):e3001856. doi: 10.1371/journal.pbio.3001856 (PMC9624419; doi:10.1371/journal.pbio.3001856)
Supplement: S1 Data — (XLSX) [file pbio.3001856.s012.xlsx]

## Sheet: Fig. 2D
	intestine length(mm)
	WT	mycn-/-
	1.447	1.278
	1.402	1.233
	1.419	1.384
	1.428	1.322
	1.383	1.325
	1.43	1.322
	1.429	1.171
	1.453	1.285
	1.419	1.298
	1.371	1.42

## Sheet: Fig. 5E
				qPCR CT Value
				WT			mycn-/-
			RPL3	16.93	16.91	16.93	17.84	17.47	17.51
			RPL4	17.02	16.8	17.08	17.67	17.73	17.75
			RPL5b	17.88	17.67	17.92	18.28	18.46	18.6
			RPL6	23.69	23.85	24.03	24.11	24.05	24.38
			RPL12	16.57	16.53	16.59	17.19	17.16	17.15
			RPL15	16.56	16.45	16.6	17.06	17.03	17.02
			RPL17	17.6	17.31	18.18	18.2	18.55	18.58
			RPL18	16.99	17.01	17.04	17.62	17.57	17.72
			RPL19	15.89	16.7	16.19	17.3	17.48	17.11
			RPL24dl	21.67	21.56	22.57	23.05	23.65	23.95
			RPL30	16.54	16.6	16.45	16.93	16.93	16.93
			RPL32	15.24	15.28	15.25	15.83	16.19	15.89
			RPL36	15.88	15.92	16.33	16.97	17.03	17.21
			RPS3a	15.79	15.8	15.86	16.81	16.97	16.98
			RPS4x	16.66	16.69	16.73	17.09	17.18	17.12
			RPS6	15.26	15.28	15.35	15.93	15.93	16.04
			RPS8a	15.75	15.92	15.88	16.68	16.45	16.45
			RPS9	16.17	16.27	16.23	16.96	16.92	16.98
			RPS17	17.07	17.12	17.11	17.7	17.71	17.9
			RPS20	15	15.06	15.17	15.75	15.87	15.94
			RPS27l	20.72	20.57	20.63	20.99	20.87	20.85
			GAPDH	14.85	14.84	14.87	14.86	14.87	14.95

## Sheet: Fig. S2C-E
									3dpf			4dpf					4dpf
Figure S2C							Figure S2D		Body length(mm)			Body length(mm)			Figure S2E		Eye area(mm2)
		Date	Days	WT	mycn-/-				WT	mycn-/-		WT	mycn-/-				WT	mycn-/-
		5.22	0	200	200				3.38461	3.38461		3.81	3.93				0.08	0.109
		5.23	1	200	199(-1)				3.07692	3.16483		3.89	3.82				0.101	0.094
		5.24	2	200	199				3.2967	3.34066		3.67	3.8				0.119	0.089
		5.25	3	200	199				3.38461	3.34066		3.69	3.81				0.119	0.099
		5.26	4	200	198(-1)				3.45055	3.34066		3.65	3.69				0.093	0.091
		5.27	5	200	198				3.42857	3.36263		3.67	3.72				0.108	0.087
		5.28	6	199（-1)	196(-2)				3.31868	3.38461		3.75	3.73				0.101	0.078
		5.29	7	199	196				3.42857	3.38461		3.66	3.76				0.111	0.099
		5.3	8	197(-2)	195(-1)				3.36263	3.40659		3.79	3.86				0.098	0.103
		5.31	9	196(-1)	185(-10)				3.2967	3.51648		3.69	3.82				0.106	0.106
		6.1	10	192(-4)	150(-35)				3.31868	3.36263		3.66	3.77				0.113	0.105
		6.2	11	190(-2)	140(-10)				3.34066	3.31868		3.82	3.7				0.108	0.101
		6.3	12	190	124(-16)				3.23077	3.42857		3.86	3.71				0.094	0.103
		6.4	13	183(-7)	115(-9)				3.36263	3.45055		3.59	3.78				0.109	0.097
		6.5	14	178(-5)	97(-18)				3.38461	3.4945		3.71	3.8				0.109	0.085
		6.6	15	165(-13)	86(-11)				3.31868	3.2967		3.83	3.73
									3.36263	3.40659		3.76	3.5
									3.42857	3.34066		3.79	3.67
									3.47252	3.45055		3.72	3.77
									3.38461	3.47252		3.75	3.82
									3.51648	3.2967		3.76	3.43
									3.20879	3.23077		3.58	3.81
									3.40659			3.85	3.82
									3.40659			3.48
									3.45055			3.84
									3.38461			3.82
									3.16483

## Sheet: Fig. S7A
				qPCR CT Value
				DMSO			Rapamycin treated
			RPL3	19.73	19.81	19.8	20.07	20.01	20.05
			RPL4	18.57	18.48	18.49	18.85	18.86	18.83
			RPL5b	20.57	20.54	20.49	20.78	20.76	20.91
			RPL6	26.47	25.86	25.76	26.32	26.22	25.84
			RPL12	19.6	19.61	19.64	19.88	19.96	19.95
			RPL15	19.92	19.9	19.95	20.28	20.22	20.33
			RPL17	20.6	20.45	20.52	20.57	20.88	20.9
			RPL18	24.92	24.9	24.63	25.77	25.44	26.67
			RPL19	19.04	19.25	19.3	19.56	19.59	19.65
			RPL24dl	29.22	29.55	30.16	29.76	29.79	29.48
			RPL30	19.16	19.15	19.21	19.56	19.65	19.53
			RPL32	19.58	19.37	19.31	19.61	19.65	19.46
			RPL36	19.56	19.45	19.44	19.9	19.96	19.83
			RPS3a	18.58	18.59	18.56	18.85	18.85	18.84
			RPS4x	22.32	22.47	22.18	22.59	22.62	22.17
			RPS6	18.95	19.2	19.14	19.27	19.56	19.47
			RPS8a	22.9	22.86	23.07	23.32	23.6	23.73
			RPS9	20.64		20.83	20.97	21.1	21.12
			RPS17	20.54	20.76	20.61	20.91	20.94	20.94
			RPS20	18.46	18.5	18.45	18.77	18.78	18.77
			RPS27l	26.13	26.18	26.47	26.62	26.56	26.66
			GAPDH	19.79	19.81	19.77	20.19	20.07	20.02
