# Supplementary material for: Mycn regulates intestinal development through ribosomal biogenesis in a zebrafish model of Feingold syndrome 1
Source: PLoS Biol. 2022 Nov 1;20(11):e3001856. doi: 10.1371/journal.pbio.3001856 (PMC9624419; doi:10.1371/journal.pbio.3001856)
Supplement: S2 Data — (XLSX) [file pbio.3001856.s013.xlsx]

## Sheet: Fig. 5A&Fig. S6A
Differential expression genes of 48 hpf bulk RNA-seq datasets (mycn mutant versus WT), also see Table S3											Differential expression genes of 72 hpf bulk RNA-seq datasets (mycn mutant versus WT), also see Table S4											85 overlapped down-regulated genes in mycn mutant (48 hpf and 72 hpf)
	ensembl_gene_id	external_gene_name	baseMean	log2FoldChange	lfcSE	stat	pvalue	padj				ensembl_gene_id	external_gene_name	baseMean	log2FoldChange	lfcSE	stat	pvalue	padj			rpl3
1	ENSDARG00000000001	slc35a5	118.096	0.138332	0.216139	0.640015	0.522163	0.887769			1	ENSDARG00000000001	slc35a5	110.784	-0.0898325	0.19359	-0.464035	0.642623	0.959994			rpl4
2	ENSDARG00000000002	ccdc80	204.579	0.667122	0.196714	3.39132	0.000695564	0.0348836			2	ENSDARG00000000002	ccdc80	238.402	-0.0990751	0.163725	-0.605131	0.545092	0.945463			rpl5b
3	ENSDARG00000000018	nrf1	645.501	0.179804	0.116936	1.53762	0.124141	0.571369			3	ENSDARG00000000018	nrf1	1098.94	0.0247861	0.0906902	0.273305	0.784619	0.97627			rpl6
4	ENSDARG00000000019	ube2h	1977.44	-0.056246	0.071018	-0.791996	0.428363	0.846133			4	ENSDARG00000000019	ube2h	2872.07	0.0362771	0.0694333	0.522475	0.60134	0.956045			rpl12
5	ENSDARG00000000068	slc9a3r1a	328.711	0.0442352	0.163773	0.2701	0.787083	0.963065			5	ENSDARG00000000068	slc9a3r1a	578.595	-0.284463	0.106506	-2.67086	0.00756563	0.138393			rpl15
6	ENSDARG00000000069	dap	1337.36	0.167933	0.130751	1.28438	0.199009	0.679593			6	ENSDARG00000000069	dap	1360.16	-0.293162	0.0823357	-3.56057	0.000370045	0.0139377			rpl17
7	ENSDARG00000000086	itsn1	566.109	-0.0947194	0.148573	-0.637526	0.523782	0.888642			7	ENSDARG00000000086	itsn1	774.853	-0.0952684	0.107405	-0.887	0.375079	0.894316			rpl18
8	ENSDARG00000000103	myh10	2374.12	0.0906007	0.157815	0.574094	0.565904	0.901726			8	ENSDARG00000000103	myh10	3307.76	0.0684532	0.0781422	0.876007	0.381026	0.895192			rpl19
9	ENSDARG00000000142	tmem267	73.8519	-0.223449	0.244177	-0.915108	0.360135	0.811057			9	ENSDARG00000000142	tmem267	81.466	0.13106	0.214977	0.609645	0.542097	0.944974			rsl24d1
10	ENSDARG00000000151	thraa	79.3186	-0.331578	0.22693	-1.46115	0.143975	0.603144			10	ENSDARG00000000151	thraa	88.4835	0.140162	0.222595	0.629673	0.528908	0.942109			rpl30
11	ENSDARG00000000161	itsn2a	181.52	0.187072	0.186403	1.00359	0.315578	0.77795			11	ENSDARG00000000161	itsn2a	366.421	0.397076	0.119019	3.33624	0.000849187	0.0271712			rpl32
12	ENSDARG00000000175	hoxb2a	126.273	-0.186821	0.218519	-0.854942	0.392583	0.827902			12	ENSDARG00000000175	hoxb2a	140.256	-0.0490796	0.180337	-0.272155	0.785503	0.97627			rpl36
13	ENSDARG00000000183	ptpn4b	320.083	0.27205	0.189022	1.43926	0.150078	0.613391			13	ENSDARG00000000183	ptpn4b	802.403	0.106561	0.095044	1.12118	0.262211	0.830166			rps3a
14	ENSDARG00000000189	sema6e	414.419	0.0686265	0.170777	0.401848	0.687796	0.938835			14	ENSDARG00000000189	sema6e	739.99	0.100717	0.092404	1.08996	0.275729	0.839541			rps4x
15	ENSDARG00000000212	krt97	10017	-0.323255	0.131935	-2.4501	0.0142816	0.209217			15	ENSDARG00000000212	krt97	2059.82	-0.676745	0.0924589	-7.31942	2.49054e-13	9.65645e-11			rps6
16	ENSDARG00000000229	usp49	244.778	-0.161041	0.17196	-0.936502	0.349015	0.801306			16	ENSDARG00000000229	usp49	401.57	-0.0291086	0.117578	-0.247568	0.804468	0.979705			rps8a
17	ENSDARG00000000241	slc40a1	1322.73	-0.121808	0.204745	-0.594923	0.551895	0.8974			17	ENSDARG00000000241	slc40a1	1183.38	0.128763	0.0818194	1.57375	0.115546	0.637206			rps9
18	ENSDARG00000000324	dcaf8	305.965	-0.105179	0.17171	-0.612537	0.540183	0.893049			18	ENSDARG00000000324	dcaf8	401.652	0.0574486	0.118443	0.485032	0.627654	0.957354			rps17
19	ENSDARG00000000349	cfap300	20.8178	0.0151488	0.385248	0.0393223	0.968633	1			19	ENSDARG00000000349	cfap300	7.78404	-0.218925	0.725268	-0.301853	0.762764	NA			rps20
20	ENSDARG00000000369	prkag3b	199.007	0.244593	0.211413	1.15695	0.247294	0.727871			20	ENSDARG00000000369	prkag3b	96.121	0.526671	0.224943	2.34135	0.0192142	0.259523			rps27l
21	ENSDARG00000000370	triob	466.514	0.305853	0.146243	2.0914	0.0364921	0.335935			21	ENSDARG00000000370	triob	864.083	-0.0193383	0.103809	-0.186287	0.852219	0.985174			eef1a1l1
22	ENSDARG00000000380	pde6a	132.758	-0.47491	0.308647	-1.53868	0.123882	0.571162			22	ENSDARG00000000380	pde6a	353.352	0.278875	0.154786	1.80168	0.0715956	0.523122			eef1db
23	ENSDARG00000000394	matr3l1.1	964.049	0.0878865	0.104344	0.84228	0.399631	0.831196			23	ENSDARG00000000394	matr3l1.1	1376.71	-0.0843073	0.0841554	-1.0018	0.316438	0.867129			eef1g
24	ENSDARG00000000423	si:ch73-314g15.3	82.886	0.00693354	0.220986	0.0313755	0.97497	1			24	ENSDARG00000000423	si:ch73-314g15.3	93.72	-0.132476	0.215388	-0.615055	0.538518	0.943336			nop53
25	ENSDARG00000000442	slc39a13	346.155	0.3473	0.163181	2.12831	0.0333112	0.323127			25	ENSDARG00000000442	slc39a13	328.588	0.00358014	0.119446	0.0299729	0.976089	0.996762			impdh1b
26	ENSDARG00000000460	nitr2b	4.53611	1.4023	1.09022	1.28626	0.198353	0.679109			26	ENSDARG00000000460	nitr2b	1.00682	1.04831	1.96905	0.532396	0.594452	NA			cad
27	ENSDARG00000000472	cntn2	131.597	0.0926888	0.221997	0.417523	0.676296	0.93557			27	ENSDARG00000000472	cntn2	296.183	-0.188921	0.13137	-1.43808	0.150411	0.698669			pnp4a
28	ENSDARG00000000474	tnni1a	5.78646	1.05543	1.77757	0.593748	0.55268	0.8974			28	ENSDARG00000000474	tnni1a	4.39743	0.0275799	0.917695	0.0300534	0.976024	NA			unm_sa821
29	ENSDARG00000000476	pms1	88.9843	0.145637	0.271281	0.536849	0.591372	0.909437			29	ENSDARG00000000476	pms1	104.973	-0.108703	0.197708	-0.549816	0.582446	0.952117			ak2
30	ENSDARG00000000489	upf3b	605.569	-0.0927454	0.120052	-0.772545	0.439792	0.852079			30	ENSDARG00000000489	upf3b	465.066	-0.0437359	0.1141	-0.383313	0.701487	0.968134			si:ch73-139e5.4
31	ENSDARG00000000503	stx1b	2744.31	0.280215	0.194118	1.44353	0.148871	0.610726			31	ENSDARG00000000503	stx1b	8003.78	0.0645619	0.074053	0.871834	0.383299	0.895192			mthfd1b
32	ENSDARG00000000516	ankar	8.78125	-0.738602	0.530253	-1.39292	0.163643	0.631915			32	ENSDARG00000000516	ankar	12.8608	0.219441	0.526373	0.416893	0.676757	0.965257			ppm1k
33	ENSDARG00000000529	ofd1	128.295	0.0758284	0.181092	0.418728	0.675415	0.935422			33	ENSDARG00000000529	ofd1	174.434	0.0131537	0.153215	0.0858515	0.931584	0.992702			cldn15a
34	ENSDARG00000000540	asdurf	297.894	-0.081498	0.143207	-0.569093	0.569293	0.902303			34	ENSDARG00000000540	asdurf	300.491	0.115809	0.132625	0.873208	0.38255	0.895192			cdx1b
35	ENSDARG00000000542	gtf2e1	251.96	-0.0942733	0.122736	-0.768099	0.442428	0.853789			35	ENSDARG00000000542	gtf2e1	376.681	0.0562429	0.115052	0.48885	0.624948	0.957354			bin2a
36	ENSDARG00000000551	slc1a4	821.364	-0.195471	0.136713	-1.42979	0.152778	0.617015			36	ENSDARG00000000551	slc1a4	1746.63	-0.0924006	0.0770089	-1.19987	0.23019	0.797857			naca
37	ENSDARG00000000563	ttn.1	5496.64	-0.0164647	0.262568	-0.0627065	0.95	0.99801			37	ENSDARG00000000563	ttn.1	13346.3	0.304783	0.0762461	3.99736	6.40516e-05	0.00338651			DDX17
38	ENSDARG00000000567	znf281a	415.606	0.11714	0.111839	1.04741	0.294913	0.763708			38	ENSDARG00000000567	znf281a	746.693	-0.0680773	0.0922662	-0.737836	0.460614	0.921978			hnmt
39	ENSDARG00000000568	ell	503.751	-0.0592605	0.120175	-0.493118	0.621929	0.918461			39	ENSDARG00000000568	ell	598.594	0.100334	0.0966998	1.03758	0.299466	0.855609			abcc12
40	ENSDARG00000000588	grasp	113.91	-0.303425	0.227414	-1.33424	0.182126	0.658775			40	ENSDARG00000000588	grasp	107.086	0.0217363	0.190939	0.113839	0.909366	0.990702			cd164
41	ENSDARG00000000606	dnah6	40.405	0.323344	0.327526	0.987233	0.323528	0.783161			41	ENSDARG00000000606	dnah6	78.0775	0.0579055	0.258987	0.223584	0.823081	0.982189			gtpbp4
42	ENSDARG00000000631	ptpn4a	561.663	0.0344148	0.12739	0.270153	0.787042	0.963065			42	ENSDARG00000000631	ptpn4a	913.543	0.0310422	0.0889276	0.349073	0.727034	0.970402			coq8aa
43	ENSDARG00000000638	opn1mw4	0.128836	0	5.26765	0	1	NA			43	ENSDARG00000000638	opn1mw4	0.474778	0.852398	2.89815	0.294117	0.768668	NA			alas1
44	ENSDARG00000000651	osgepl1	29.2571	-0.0654522	0.367856	-0.177929	0.858779	0.979951			44	ENSDARG00000000651	osgepl1	22.6502	-0.608843	0.436046	-1.39628	0.162629	0.7175			adh8b
45	ENSDARG00000000656	psmb9a	4.13183	2.29348	1.51393	1.51492	0.129792	0.579886			45	ENSDARG00000000656	psmb9a	5.887	0.632335	0.793283	0.797112	0.425386	NA			sccpdhb
46	ENSDARG00000000666	creg2	634.361	-0.426469	0.199447	-2.13826	0.032496	0.319445			46	ENSDARG00000000666	creg2	481.993	-0.0241799	0.112694	-0.214563	0.830108	0.982908			hsp90ab1
47	ENSDARG00000000690	sypl2b	204.61	-0.393646	0.130244	-3.02237	0.00250802	0.0807096			47	ENSDARG00000000690	sypl2b	175.093	0.218192	0.161492	1.3511	0.176662	0.737285			anks4b
48	ENSDARG00000000729	daxx	255.264	-0.123713	0.144216	-0.857827	0.390988	0.827902			48	ENSDARG00000000729	daxx	319.547	0.135331	0.122562	1.10418	0.269514	0.834705			lgals2b
49	ENSDARG00000000730	slc6a22.1	201.382	0.0518332	0.190289	0.272392	0.785321	0.962605			49	ENSDARG00000000730	slc6a22.1	266.548	0.0225882	0.131106	0.17229	0.86321	0.985841			slc38a11
50	ENSDARG00000000747	lcmt2	38.1429	-0.243435	0.359533	-0.677086	0.498352	0.879132			50	ENSDARG00000000747	lcmt2	43.402	-0.0639085	0.287205	-0.222519	0.82391	0.982196			si:ch211-173a9.6
51	ENSDARG00000000760	znf511	81.9652	-0.748803	0.227024	-3.29834	0.00097257	0.0434436			51	ENSDARG00000000760	znf511	41.6106	-0.0011139	0.300751	-0.00370371	0.997045	0.99906			gstt1a
52	ENSDARG00000000767	spi1b	73.182	0.14853	0.24201	0.613736	0.53939	0.893049			52	ENSDARG00000000767	spi1b	29.5675	0.372973	0.358499	1.04038	0.298166	0.85401			actc1a
53	ENSDARG00000000779	scfd1	683.788	0.127238	0.103951	1.22401	0.220947	0.702242			53	ENSDARG00000000779	scfd1	936.775	0.0896218	0.0921628	0.97243	0.330837	0.87417			zgc:100920
54	ENSDARG00000000796	nr4a1	497.511	-0.357396	0.599656	-0.596002	0.551174	0.8974			54	ENSDARG00000000796	nr4a1	401.311	0.372618	0.123035	3.02855	0.0024573	0.0622159			plac8.1
55	ENSDARG00000000804	rassf6	173.404	0.301667	0.156641	1.92585	0.0541228	0.402505			55	ENSDARG00000000804	rassf6	128.431	-0.3459	0.178982	-1.9326	0.053286	0.452416			zgc:110789
56	ENSDARG00000000830	telo2	150.135	0.071266	0.170902	0.416998	0.67668	0.935656			56	ENSDARG00000000830	telo2	232.52	0.0410325	0.143811	0.285321	0.775398	0.975687			si:ch73-89b15.3
57	ENSDARG00000000837	snx9a	281.268	0.115556	0.150473	0.767952	0.442516	0.853789			57	ENSDARG00000000837	snx9a	270.339	0.0926052	0.139833	0.662258	0.507806	0.935734			alpi.2
58	ENSDARG00000000853	dstyk	1254.44	-0.0901857	0.124464	-0.724592	0.468702	0.866951			58	ENSDARG00000000853	dstyk	852.851	0.00608467	0.0985729	0.0617276	0.95078	0.99381			caprin1b
59	ENSDARG00000000857	mapk14a	517.456	-0.0681131	0.125146	-0.544267	0.586258	0.906711			59	ENSDARG00000000857	mapk14a	749.986	0.0738143	0.0969076	0.761697	0.446241	0.917154			si:ch211-256m1.8
60	ENSDARG00000000861	scrib	1554.84	0.0937833	0.133826	0.700785	0.483437	0.872099			60	ENSDARG00000000861	scrib	2573.04	0.043702	0.0767198	0.569632	0.568928	0.948983			zanl
61	ENSDARG00000000887	zgc:56699	108.673	-0.336252	0.213115	-1.57779	0.114613	0.554279			61	ENSDARG00000000887	zgc:56699	72.9339	-0.230119	0.230073	-1.0002	0.317213	0.867335			krt18a.2
62	ENSDARG00000000906	skap2	79.3941	0.33886	0.26392	1.28395	0.199159	0.679605			62	ENSDARG00000000906	skap2	42.4337	0.0571183	0.315241	0.181189	0.856219	0.985384			apoda.1
63	ENSDARG00000000935	unk	106.374	0.00957102	0.224451	0.042642	0.965987	1			63	ENSDARG00000000935	unk	114.865	-0.0609532	0.187597	-0.324916	0.745245	0.974094			si:ch73-14h1.2
64	ENSDARG00000000943	dzip1	350.906	0.0483739	0.1575	0.307135	0.75874	0.957882			64	ENSDARG00000000943	dzip1	370.343	-0.236951	0.128609	-1.84241	0.0654149	0.500198			gpnmb
65	ENSDARG00000000966	ncor2	1509.01	0.0481829	0.122003	0.394932	0.692893	0.940444			65	ENSDARG00000000966	ncor2	2700.21	-0.0526133	0.0716074	-0.734747	0.462494	0.922698			ddx21
66	ENSDARG00000001014	myh9b	2318.49	0.0466417	0.199072	0.234295	0.814756	0.970686			66	ENSDARG00000001014	myh9b	3039.37	-0.101015	0.108336	-0.932423	0.351118	0.880473			defbl1
67	ENSDARG00000001015	znf384l	440.902	-0.107923	0.165386	-0.652553	0.514045	0.88631			67	ENSDARG00000001015	znf384l	555.629	0.00552934	0.102437	0.0539781	0.956953	0.994543			wu:fb59d01
68	ENSDARG00000001057	bysl	1455.77	-0.130905	0.172949	-0.756897	0.449112	0.856796			68	ENSDARG00000001057	bysl	562.326	-0.0506276	0.105475	-0.479996	0.63123	0.957356			si:ch1073-110a20.7
69	ENSDARG00000001127	slc17a6a	81.6645	0.465812	0.26007	1.7911	0.0732772	0.460742			69	ENSDARG00000001127	slc17a6a	44.3201	0.572426	0.298655	1.91668	0.0552787	0.46072			ugt2a7
70	ENSDARG00000001129	dicer1	668.062	0.000823473	0.151654	0.00542993	0.995668	1			70	ENSDARG00000001129	dicer1	1075.46	0.0707963	0.0994577	0.711824	0.476574	0.926716			si:ch211-243a20.3
71	ENSDARG00000001154	rimbp2	83.9435	0.0212609	0.351149	0.0605465	0.95172	0.99801			71	ENSDARG00000001154	rimbp2	157.139	0.191772	0.177021	1.08333	0.27866	0.842672			tpt1
72	ENSDARG00000001162	matr3l1.1	618.32	-0.0935104	0.127695	-0.732292	0.46399	0.864593			72	ENSDARG00000001162	matr3l1.1	694.665	0.00265084	0.11099	0.0238836	0.980945	0.996944			nupr1a
73	ENSDARG00000001169	hsd17b8	129.082	0.0292643	0.154335	0.189616	0.84961	0.978209			73	ENSDARG00000001169	hsd17b8	124.427	-0.123738	0.181073	-0.683358	0.494381	0.931926			BX279523.1
74	ENSDARG00000001210	arl14ep	346.471	0.0197932	0.214075	0.0924592	0.926333	0.994815			74	ENSDARG00000001210	arl14ep	391.94	-0.124131	0.115047	-1.07896	0.280604	0.84355			cox8b
75	ENSDARG00000001220	mycbp2	1643.96	0.110642	0.159467	0.693826	0.487791	0.873291			75	ENSDARG00000001220	mycbp2	3230.53	0.0511981	0.0747081	0.685308	0.49315	0.931926			ANPEP
76	ENSDARG00000001234	map4k2	158.757	0.11567	0.168294	0.687312	0.491886	0.876086			76	ENSDARG00000001234	map4k2	210.34	0.207843	0.14666	1.41718	0.156431	0.706639			si:ch211-248a14.8
77	ENSDARG00000001241	puf60b	1618.34	0.0378217	0.0942558	0.401267	0.688224	0.93909			77	ENSDARG00000001241	puf60b	2228.09	-0.011302	0.0725392	-0.155805	0.876187	0.987881			cyp2aa1
78	ENSDARG00000001244	srrm1	1564.13	-0.0899062	0.164866	-0.545329	0.585527	0.906655			78	ENSDARG00000001244	srrm1	3340.46	-0.0780674	0.0942018	-0.828725	0.40726	0.901305			CABZ01079251.1
79	ENSDARG00000001249	pcgf1	76.7669	-0.314162	0.277971	-1.1302	0.258393	0.735636			79	ENSDARG00000001249	pcgf1	66.9851	-0.182921	0.25073	-0.729552	0.465664	0.923865			cldn15lb
80	ENSDARG00000001259	gas2a	31.6865	-0.38006	0.382557	-0.993473	0.320479	0.780821			80	ENSDARG00000001259	gas2a	29.2528	0.484812	0.379737	1.2767	0.201707	0.767736			myrfl
81	ENSDARG00000001303	psmb8a	4.39765	-1.37865	1.65811	-0.831457	0.405716	0.834645			81	ENSDARG00000001303	psmb8a	1.1385	-0.373253	1.77122	-0.210732	0.833096	NA			cyp24a1
82	ENSDARG00000001313	g2e3	438.929	0.270497	0.234501	1.1535	0.248704	0.728758			82	ENSDARG00000001313	g2e3	318.947	-0.0436872	0.134531	-0.324736	0.745381	0.974094			anpepb
83	ENSDARG00000001354	slc6a22.2	158.151	-0.668236	0.202702	-3.29664	0.000978494	0.0434436			83	ENSDARG00000001354	slc6a22.2	97.7407	0.528033	0.22039	2.39591	0.0165793	0.237453			BX248318.1
84	ENSDARG00000001414	mctp2a	107.943	-0.334486	0.248594	-1.34551	0.178461	0.652712			84	ENSDARG00000001414	mctp2a	102.493	-0.000720927	0.20749	-0.00347451	0.997228	0.999097			dap1b
85	ENSDARG00000001431	actn3b	8925.68	0.121282	0.210479	0.576219	0.564467	0.901433			85	ENSDARG00000001431	actn3b	6620.35	0.265179	0.0906117	2.92654	0.00342755	0.0783542
86	ENSDARG00000001437	slc2a1a	56.9153	-0.775587	0.456456	-1.69915	0.0892911	0.501424			86	ENSDARG00000001437	slc2a1a	111.879	0.858883	0.196909	4.36183	1.28981e-05	0.000885577
87	ENSDARG00000001442	inppl1b	182.604	-0.0407868	0.220438	-0.185026	0.853208	0.978839			87	ENSDARG00000001442	inppl1b	100.251	-0.0143288	0.203515	-0.0704066	0.94387	0.993364
88	ENSDARG00000001447	mier1b	233.768	0.0198968	0.176891	0.11248	0.910442	0.992208			88	ENSDARG00000001447	mier1b	281.311	0.0430002	0.143058	0.300578	0.763736	0.975374
89	ENSDARG00000001452	adam8a	134.196	0.0793804	0.231955	0.342223	0.732183	0.950617			89	ENSDARG00000001452	adam8a	131.539	-0.0770552	0.183036	-0.420983	0.673767	0.965257
90	ENSDARG00000001463	tdh2	508.902	0.302044	0.261786	1.15379	0.248588	0.728723			90	ENSDARG00000001463	tdh2	1318.22	0.0076187	0.0813355	0.09367	0.925371	0.992676
91	ENSDARG00000001470	mhc1zea	131.298	0.0079919	0.190438	0.0419659	0.966526	1			91	ENSDARG00000001470	mhc1zea	166.853	0.0324968	0.177146	0.183447	0.854447	0.985174
92	ENSDARG00000001498	skap1	12.1457	-1.20034	0.570622	-2.10357	0.0354164	0.330833			92	ENSDARG00000001498	skap1	13.9256	1.16586	0.522556	2.23107	0.0256763	0.310555
93	ENSDARG00000001549	sp3a	105.047	0.266968	0.175764	1.5189	0.128787	0.578173			93	ENSDARG00000001549	sp3a	138.471	0.0706328	0.174838	0.403991	0.686219	0.966376
94	ENSDARG00000001557	tomm34	250.653	0.585638	0.188364	3.10908	0.00187672	0.0668977			94	ENSDARG00000001557	tomm34	313.201	0.196753	0.128552	1.53053	0.125887	0.654803
95	ENSDARG00000001558	kifc1	659.396	0.293413	0.220307	1.33184	0.182914	0.659278			95	ENSDARG00000001558	kifc1	897.58	-0.11073	0.0930311	-1.19025	0.233949	0.802633
96	ENSDARG00000001559	csmd2	52.3715	-0.188721	0.335485	-0.562531	0.573754	0.904296			96	ENSDARG00000001559	csmd2	64.3021	0.292497	0.259766	1.126	0.260164	0.828288
97	ENSDARG00000001572	prf1.3	0.441618	-0.868133	3.17633	-0.273313	0.784613	NA			97	ENSDARG00000001572	prf1.3	0.481032	-2.39847	2.80721	-0.854398	0.392885	NA
98	ENSDARG00000001578	echs1	1329.52	-0.112094	0.107537	-1.04237	0.297239	0.764844			98	ENSDARG00000001578	echs1	1062.16	-0.0444724	0.0837103	-0.531265	0.595235	0.954434
99	ENSDARG00000001621	nfyal	213.853	0.0947108	0.164756	0.574856	0.565388	0.901538			99	ENSDARG00000001621	nfyal	230.759	-0.251967	0.156409	-1.61095	0.107191	0.617056
100	ENSDARG00000001634	kirrel1a	546.838	0.215769	0.154565	1.39598	0.162721	0.630455			100	ENSDARG00000001634	kirrel1a	840.462	0.0897988	0.0907743	0.989254	0.322539	0.870226
101	ENSDARG00000001656	psmb13a	2.08631	-0.868149	2.1651	-0.400975	0.688439	NA			101	ENSDARG00000001656	psmb13a	1.17807	0.530311	1.93309	0.274333	0.783828	NA
102	ENSDARG00000001676	gpm6bb	552.529	-0.010684	0.152926	-0.0698643	0.944302	0.997371			102	ENSDARG00000001676	gpm6bb	702.704	0.0775089	0.102201	0.758396	0.448214	0.917683
103	ENSDARG00000001686	uckl1a	31.3766	0.251726	0.427183	0.58927	0.55568	0.898723			103	ENSDARG00000001686	uckl1a	75.7211	0.390716	0.234578	1.66561	0.0957918	0.589171
104	ENSDARG00000001710	flot1a	1566.41	0.0627177	0.10293	0.609322	0.542311	0.894395			104	ENSDARG00000001710	flot1a	3112.54	0.0126947	0.0694421	0.18281	0.854947	0.985174
105	ENSDARG00000001712	si:ch211-247n2.1	76.3896	0.236053	0.346298	0.681648	0.495461	0.87806			105	ENSDARG00000001712	si:ch211-247n2.1	45.5287	0.168263	0.303511	0.55439	0.579312	0.951257
106	ENSDARG00000001721	oc90	18.3491	0.285941	0.444349	0.643505	0.519897	0.887148			106	ENSDARG00000001721	oc90	12.8732	-0.00609979	0.541003	-0.011275	0.991004	0.997679
107	ENSDARG00000001729	strn3	1219.25	0.163888	0.0864999	1.89467	0.0581367	0.416521			107	ENSDARG00000001729	strn3	1639.42	0.0640969	0.0743046	0.862624	0.388344	0.896271
108	ENSDARG00000001733	gulp1a	415.573	-0.0402031	0.130469	-0.308144	0.757973	0.957487			108	ENSDARG00000001733	gulp1a	322.562	0.0574999	0.127026	0.452662	0.650792	0.960708
109	ENSDARG00000001734	fkbp8	432.967	0.028645	0.144323	0.198478	0.842671	0.9766			109	ENSDARG00000001734	fkbp8	593.874	0.0336059	0.100133	0.335612	0.737163	0.972535
110	ENSDARG00000001754	noc2l	625.257	-0.00744829	0.16661	-0.0447049	0.964343	0.999925			110	ENSDARG00000001754	noc2l	701.932	-0.0319243	0.0990223	-0.322395	0.747153	0.97419
111	ENSDARG00000001760	tnxba	375.85	0.534731	0.370159	1.4446	0.14857	0.61024			111	ENSDARG00000001760	tnxba	1208.66	0.112285	0.0946382	1.18646	0.23544	0.804771
112	ENSDARG00000001767	slc29a2	195.37	0.985529	0.330652	2.98056	0.00287718	0.088391			112	ENSDARG00000001767	slc29a2	429.137	-0.193176	0.114313	-1.68988	0.09105	0.578171
113	ENSDARG00000001769	ptpra	382.326	0.110929	0.158359	0.700491	0.483621	0.872148			113	ENSDARG00000001769	ptpra	309.579	-0.133864	0.131778	-1.01583	0.309712	0.86172
114	ENSDARG00000001771	otol1a	9.40936	-0.593112	0.912783	-0.649784	0.515832	0.886634			114	ENSDARG00000001771	otol1a	19.9428	0.33259	0.427698	0.777628	0.436789	0.914408
115	ENSDARG00000001776	stim2b	46.2779	0.242798	0.250639	0.968714	0.332688	0.789807			115	ENSDARG00000001776	stim2b	53.4313	0.223681	0.271798	0.822969	0.410525	0.903084
116	ENSDARG00000001777	nup155	530.345	0.20317	0.12152	1.67191	0.0945421	0.513368			116	ENSDARG00000001777	nup155	660.258	-0.0879513	0.115879	-0.75899	0.447859	0.917154
117	ENSDARG00000001781	tspan11	51.5616	-0.466227	0.265138	-1.75843	0.078674	0.474455			117	ENSDARG00000001781	tspan11	81.8058	0.0347335	0.221272	0.156972	0.875267	0.987881
118	ENSDARG00000001782	prkacba	120.578	-0.298707	0.253355	-1.17901	0.238395	0.719474			118	ENSDARG00000001782	prkacba	75.4426	0.0587569	0.260303	0.225725	0.821415	0.981845
119	ENSDARG00000001785	irx2a	282.513	0.278962	0.152724	1.82658	0.067763	0.443773			119	ENSDARG00000001785	irx2a	456.978	-0.0848864	0.105426	-0.805177	0.420718	0.90651
120	ENSDARG00000001788	atp5po	8457.9	4.57131e-05	0.139444	0.000327825	0.999738	1			120	ENSDARG00000001788	atp5po	6711.57	0.0435613	0.100911	0.431682	0.665973	0.964736
121	ENSDARG00000001803	kcnh6a	70.6587	-0.0903793	0.258562	-0.349546	0.72668	0.949095			121	ENSDARG00000001803	kcnh6a	157.096	-0.0358227	0.163775	-0.218731	0.826859	0.982473
122	ENSDARG00000001804	zgc:112148	105.291	0.847553	0.233861	3.62417	0.000289891	0.0190277			122	ENSDARG00000001804	zgc:112148	117.195	-0.600638	0.192357	-3.12252	0.00179307	0.0494508
123	ENSDARG00000001807	tnfrsf21	291.969	-0.201048	0.159461	-1.2608	0.207382	0.689456			123	ENSDARG00000001807	tnfrsf21	603.025	0.110468	0.112082	0.985598	0.32433	0.870928
124	ENSDARG00000001817	zmp:0000000521	12.2324	-0.995957	0.506217	-1.96745	0.0491312	0.386041			124	ENSDARG00000001817	zmp:0000000521	7.88035	0.446029	0.684056	0.652036	0.514378	NA
125	ENSDARG00000001818	c3b.2	383.796	-0.539517	0.49893	-1.08135	0.279542	0.752477			125	ENSDARG00000001818	c3b.2	535.535	0.426381	0.126991	3.35757	0.000786315	0.0255733
126	ENSDARG00000001825	cfap43	19.0779	-0.287069	0.396871	-0.72333	0.469477	0.867224			126	ENSDARG00000001825	cfap43	23.1019	0.0812567	0.405467	0.200403	0.841166	0.985174
127	ENSDARG00000001829	zgc:112982	979.508	0.0317395	0.141769	0.223881	0.82285	0.971966			127	ENSDARG00000001829	zgc:112982	1009.95	0.000181499	0.104674	0.00173395	0.998617	0.999375
128	ENSDARG00000001835	nalcn	299.062	0.112658	0.274532	0.410365	0.681538	0.937418			128	ENSDARG00000001835	nalcn	871.236	0.0294133	0.0959383	0.306585	0.759159	0.975374
129	ENSDARG00000001857	aff4	292.617	0.00505385	0.178412	0.0283269	0.977401	1			129	ENSDARG00000001857	aff4	194.825	0.170056	0.154511	1.10061	0.271066	0.835943
130	ENSDARG00000001859	dbx1b	95.6042	0.273407	0.222255	1.23015	0.218642	0.699445			130	ENSDARG00000001859	dbx1b	125.303	-0.26611	0.195728	-1.35959	0.173959	0.733946
131	ENSDARG00000001870	atp1a1a.4	3162.93	0.163955	0.242148	0.677087	0.498351	0.879132			131	ENSDARG00000001870	atp1a1a.4	6658.9	-0.490699	0.0719285	-6.82204	8.97554e-12	2.57221e-09
132	ENSDARG00000001873	phgdh	1327.77	-0.0727601	0.132392	-0.549582	0.582606	0.90571			132	ENSDARG00000001873	phgdh	1272.43	-0.154075	0.0801818	-1.92157	0.0546601	0.457793
133	ENSDARG00000001879	nav2b	431.14	-0.0292284	0.141162	-0.207055	0.835967	0.976007			133	ENSDARG00000001879	nav2b	702.589	-0.253753	0.0964969	-2.62965	0.00854724	0.151445
134	ENSDARG00000001880	stx3a	282.964	0.0551977	0.159785	0.345451	0.729755	0.950056			134	ENSDARG00000001880	stx3a	436.957	0.0311626	0.113842	0.273736	0.784287	0.97627
135	ENSDARG00000001881	cacnb3a	8.70461	0.354652	0.753162	0.470884	0.637723	0.924779			135	ENSDARG00000001881	cacnb3a	9.49993	0.154693	0.608131	0.254375	0.799206	NA
136	ENSDARG00000001882	kbtbd12	945.956	0.112085	0.173955	0.644332	0.51936	0.887148			136	ENSDARG00000001882	kbtbd12	414.672	0.149594	0.116404	1.28513	0.198746	0.763848
137	ENSDARG00000001888	ppm1ba	175.902	0.217154	0.145744	1.48997	0.136231	0.591544			137	ENSDARG00000001888	ppm1ba	235.694	0.131959	0.135225	0.975852	0.329138	0.873436
138	ENSDARG00000001889	tuba1a	4693.42	0.164257	0.352194	0.466382	0.640942	0.925364			138	ENSDARG00000001889	tuba1a	8391.64	-0.0462828	0.0849219	-0.545005	0.58575	0.952847
139	ENSDARG00000001890	stt3b	1062.6	0.15286	0.0948206	1.6121	0.106941	0.537			139	ENSDARG00000001890	stt3b	2093.97	0.081465	0.0784557	1.03836	0.299104	0.855189
140	ENSDARG00000001891	syt14b	64.6981	0.951578	0.268934	3.53833	0.00040266	0.0238894			140	ENSDARG00000001891	syt14b	73.7732	0.417221	0.229806	1.81554	0.0694416	0.514708
141	ENSDARG00000001897	man2b1	477.845	0.050522	0.154962	0.326029	0.744403	0.95491			141	ENSDARG00000001897	man2b1	634.183	-0.0963941	0.10552	-0.913511	0.360974	0.885686
142	ENSDARG00000001898	manea	161.588	0.23392	0.194045	1.20549	0.228013	0.709324			142	ENSDARG00000001898	manea	169.223	0.150435	0.166813	0.901817	0.367154	0.887458
143	ENSDARG00000001906	si:dkey-247m21.3	12.9871	-0.974536	0.708759	-1.37499	0.169135	0.640442			143	ENSDARG00000001906	si:dkey-247m21.3	17.014	0.20943	0.46825	0.447261	0.654687	0.961305
144	ENSDARG00000001909	vill	131.035	0.237634	0.180518	1.3164	0.18804	0.667313			144	ENSDARG00000001909	vill	221.249	-0.148749	0.142915	-1.04082	0.297961	0.85401
145	ENSDARG00000001910	rorab	1306.54	-0.130808	0.207552	-0.63024	0.528537	0.890002			145	ENSDARG00000001910	rorab	2521.96	0.0290349	0.0800176	0.362857	0.716712	0.96909
146	ENSDARG00000001912	drd4-rs	78.4922	-0.0585504	0.231598	-0.25281	0.800415	0.967364			146	ENSDARG00000001912	drd4-rs	151.424	-0.103245	0.167361	-0.616903	0.537299	0.943336
147	ENSDARG00000001913	palmda	185.598	-0.0076181	0.248298	-0.0306813	0.975524	1			147	ENSDARG00000001913	palmda	249.662	0.239989	0.136822	1.75403	0.0794259	0.547489
148	ENSDARG00000001929	pink1	354.6	0.043223	0.151084	0.286086	0.774812	0.960899			148	ENSDARG00000001929	pink1	304.155	0.0302984	0.13075	0.231728	0.816749	0.981594
149	ENSDARG00000001930	klhl15	293.131	-0.170512	0.147608	-1.15517	0.248021	0.728489			149	ENSDARG00000001930	klhl15	494.334	-0.0274229	0.103505	-0.264944	0.791053	0.977461
150	ENSDARG00000001933	prkag2b	80.4462	0.0926423	0.31533	0.293795	0.768915	0.960395			150	ENSDARG00000001933	prkag2b	73.7003	0.0722378	0.236686	0.305206	0.76021	0.975374
151	ENSDARG00000001937	LO018422.1	38.2418	-0.0226903	0.427582	-0.0530666	0.957679	0.999109			151	ENSDARG00000001937	LO018422.1	68.6136	0.311378	0.260725	1.19427	0.232371	0.800644
152	ENSDARG00000001939	b3gat3	247.292	-0.246008	0.140029	-1.75683	0.0789463	0.475183			152	ENSDARG00000001939	b3gat3	387.257	0.13994	0.11285	1.24006	0.214954	0.782493
153	ENSDARG00000001940	dnajc1	823.08	0.0617569	0.100791	0.612721	0.540061	0.893049			153	ENSDARG00000001940	dnajc1	673.65	0.0483659	0.0980931	0.493061	0.621969	0.957354
154	ENSDARG00000001950	ak1	20964.8	-0.0171608	0.131719	-0.130283	0.896342	0.98939			154	ENSDARG00000001950	ak1	5244.84	0.101522	0.0959135	1.05848	0.289837	0.846246
155	ENSDARG00000001953	pfkfb3	747.467	-0.302669	0.39563	-0.765032	0.444252	0.854431			155	ENSDARG00000001953	pfkfb3	1285.66	-0.109564	0.110252	-0.99376	0.32034	0.868202
156	ENSDARG00000001968	dock5	61.9629	0.0814472	0.330467	0.246461	0.805325	0.969348			156	ENSDARG00000001968	dock5	20.0282	-0.272353	0.440102	-0.618841	0.536021	0.943336
157	ENSDARG00000001969	txlng	288.175	-0.300072	0.124375	-2.41265	0.015837	0.222022			157	ENSDARG00000001969	txlng	351.396	-0.164981	0.124353	-1.32671	0.184605	0.747376
158	ENSDARG00000001971	cthrc1b	26.9657	-1.13701	1.06504	-1.06758	0.285712	0.757084			158	ENSDARG00000001971	cthrc1b	65.3407	0.264514	0.248714	1.06353	0.287542	0.845979
159	ENSDARG00000001975	hsd11b2	395.605	-0.332091	0.222273	-1.49407	0.135158	0.590536			159	ENSDARG00000001975	hsd11b2	604.661	-0.0349788	0.104986	-0.333175	0.739002	0.972722
160	ENSDARG00000001976	fkbp16	124.805	-0.333596	0.24849	-1.34249	0.179436	0.654677			160	ENSDARG00000001976	fkbp16	265.785	0.0607451	0.135493	0.448327	0.653917	0.961214
161	ENSDARG00000001993	myhb	1278.66	-0.351311	0.310017	-1.1332	0.257131	0.734679			161	ENSDARG00000001993	myhb	3476.08	0.0175737	0.0793651	0.221429	0.824759	0.982196
162	ENSDARG00000001994	stxbp1a	3333.55	0.273432	0.211955	1.29005	0.197033	0.677235			162	ENSDARG00000001994	stxbp1a	9751.21	0.0599112	0.0726769	0.82435	0.40974	0.902351
163	ENSDARG00000001999	adamts18	203.124	-0.137575	0.211471	-0.650559	0.515331	0.886401			163	ENSDARG00000001999	adamts18	393.701	0.0104248	0.118059	0.0883021	0.929637	0.992702
164	ENSDARG00000002002	lmcd1	246.364	-0.210186	0.225516	-0.932021	0.351326	0.802305			164	ENSDARG00000002002	lmcd1	58.6058	0.289753	0.263048	1.10152	0.27067	0.835351
165	ENSDARG00000002006	rxrbb	413.868	-0.0624518	0.130447	-0.478753	0.632114	0.923176			165	ENSDARG00000002006	rxrbb	505.887	0.0588132	0.121634	0.483525	0.628723	0.957354
166	ENSDARG00000002013	grb10a	136.235	-0.620903	0.222082	-2.79582	0.0051768	0.12067			166	ENSDARG00000002013	grb10a	119.671	0.083732	0.194154	0.431266	0.666275	0.964736
167	ENSDARG00000002016	ppil2	376.884	-0.0971416	0.128099	-0.758333	0.448251	0.856741			167	ENSDARG00000002016	ppil2	392.923	-0.069148	0.116488	-0.593609	0.552774	0.947265
168	ENSDARG00000002020	rictorb	222.687	0.00744525	0.169823	0.0438412	0.965031	1			168	ENSDARG00000002020	rictorb	402.531	-0.0349901	0.113506	-0.308266	0.75788	0.975374
169	ENSDARG00000002021	pygb	650.798	0.141269	0.113814	1.24122	0.214523	0.69658			169	ENSDARG00000002021	pygb	739.059	-0.042352	0.0919165	-0.460766	0.644966	0.96029
170	ENSDARG00000002026	qkib	82.6952	0.367251	0.218146	1.68351	0.0922765	0.508314			170	ENSDARG00000002026	qkib	31.5324	0.0897331	0.34574	0.259539	0.795219	0.978466
171	ENSDARG00000002031	tox4a	252.067	0.185117	0.144823	1.27823	0.201169	0.681045			171	ENSDARG00000002031	tox4a	413.536	0.144023	0.109862	1.31095	0.189876	0.754269
172	ENSDARG00000002037	pfkfb2b	86.0764	0.406986	0.283428	1.43594	0.151018	0.615085			172	ENSDARG00000002037	pfkfb2b	168.3	0.118426	0.164639	0.719306	0.471952	0.924838
173	ENSDARG00000002060	brf2	18.7063	-0.226366	0.4273	-0.529759	0.596279	0.911626			173	ENSDARG00000002060	brf2	22.5906	0.687223	0.40714	1.68793	0.0914251	0.57849
174	ENSDARG00000002071	adss	402.541	0.179047	0.160724	1.114	0.265279	0.742063			174	ENSDARG00000002071	adss	227.448	0.497757	0.142135	3.502	0.000461784	0.0167547
175	ENSDARG00000002077	mnat1	101.387	0.0208393	0.216874	0.0960896	0.923449	0.994525			175	ENSDARG00000002077	mnat1	117.433	0.109721	0.201693	0.544003	0.58644	0.953319
176	ENSDARG00000002082	csnk2a1	2031.88	-0.0893338	0.0755174	-1.18296	0.236827	0.718136			176	ENSDARG00000002082	csnk2a1	2699.37	-0.0406029	0.0705964	-0.575141	0.565196	0.948739
177	ENSDARG00000002084	lamb2	924.941	0.154493	0.178225	0.866843	0.386028	0.826948			177	ENSDARG00000002084	lamb2	1779.84	0.232368	0.0874378	2.65752	0.00787169	0.142411
178	ENSDARG00000002097	si:dkeyp-52c3.7	3.18079	-0.178448	1.32847	-0.134326	0.893145	0.988566			178	ENSDARG00000002097	si:dkeyp-52c3.7	1.67549	2.0105	1.66599	1.20679	0.227512	NA
179	ENSDARG00000002127	stam	943.62	0.0900393	0.0987479	0.911809	0.361869	0.811787			179	ENSDARG00000002127	stam	1421.81	0.11794	0.0793892	1.4856	0.137386	0.674358
180	ENSDARG00000002128	cwf19l1	258.786	-0.0238241	0.125812	-0.189362	0.849809	0.97824			180	ENSDARG00000002128	cwf19l1	354.002	-0.116695	0.119373	-0.977561	0.328291	0.872883
181	ENSDARG00000002131	celf2	554.798	0.108316	0.13913	0.778525	0.436259	0.850864			181	ENSDARG00000002131	celf2	175.982	-0.16936	0.159821	-1.05969	0.289286	0.845979
182	ENSDARG00000002165	psme1	84.7257	0.0652017	0.345984	0.188453	0.850522	0.978251			182	ENSDARG00000002165	psme1	80.876	-0.258308	0.221136	-1.16809	0.242769	0.811583
183	ENSDARG00000002167	cacnb1	175.083	0.100621	0.185432	0.542631	0.587384	0.907373			183	ENSDARG00000002167	cacnb1	214.452	0.246847	0.149296	1.65341	0.0982475	0.597502
184	ENSDARG00000002168	tra2b	530.62	0.0235282	0.125658	0.18724	0.851472	0.978548			184	ENSDARG00000002168	tra2b	790.088	-0.0173413	0.09383	-0.184816	0.853373	0.985174
185	ENSDARG00000002172	aplnra	246.082	-0.323377	0.145615	-2.22077	0.0263666	0.287876			185	ENSDARG00000002172	aplnra	203.935	-0.153246	0.146672	-1.04482	0.296107	0.853273
186	ENSDARG00000002174	itfg2	126.895	-0.177967	0.207143	-0.859153	0.390256	0.827902			186	ENSDARG00000002174	itfg2	134.279	-0.286721	0.174966	-1.63872	0.101271	0.604628
187	ENSDARG00000002184	igbp1	463.902	-0.254058	0.129742	-1.95817	0.0502101	0.390261			187	ENSDARG00000002184	igbp1	531.967	-0.143401	0.112048	-1.27982	0.200609	0.766801
188	ENSDARG00000002190	chmp2bb	1147.42	-0.25824	0.154721	-1.66907	0.0951041	0.51461			188	ENSDARG00000002190	chmp2bb	1082.68	-0.0377828	0.0968949	-0.389936	0.696584	0.96736
189	ENSDARG00000002192	aspn	334.808	0.308209	0.202974	1.51847	0.128897	0.578173			189	ENSDARG00000002192	aspn	490.882	0.395264	0.113317	3.48813	0.00048641	0.0174703
190	ENSDARG00000002193	rho	5841.95	-0.470414	0.441166	-1.0663	0.286289	0.757624			190	ENSDARG00000002193	rho	14675.8	0.336027	0.202516	1.65927	0.0970621	0.593844
191	ENSDARG00000002194	rhd	102.818	0.43927	0.248739	1.76599	0.0773982	0.470172			191	ENSDARG00000002194	rhd	23.8458	0.447161	0.38932	1.14857	0.250734	0.820469
192	ENSDARG00000002196	bach1b	518.457	0.15427	0.170815	0.903144	0.366449	0.81589			192	ENSDARG00000002196	bach1b	626.258	0.0564901	0.105902	0.533417	0.593745	0.954434
193	ENSDARG00000002197	pygl	1556.32	-0.728965	0.245643	-2.96758	0.00300151	0.0904355			193	ENSDARG00000002197	pygl	1557.85	0.379684	0.0788617	4.81456	1.47522e-06	0.00013891
194	ENSDARG00000002204	hspb11	353.36	-0.330904	0.291222	-1.13626	0.255848	0.733642			194	ENSDARG00000002204	hspb11	150.121	-0.351011	0.17662	-1.98738	0.0468799	0.425112
195	ENSDARG00000002210	stk25a	180.77	0.698109	0.173942	4.01347	5.98338e-05	0.00630159			195	ENSDARG00000002210	stk25a	324.329	-0.157248	0.129815	-1.21133	0.22577	0.793245
196	ENSDARG00000002213	invs	71.3599	0.0869186	0.212676	0.40869	0.682767	0.938006			196	ENSDARG00000002213	invs	58.4757	-0.0577657	0.267415	-0.216016	0.828976	0.982721
197	ENSDARG00000002215	rtca	487.526	-0.0745002	0.117376	-0.634716	0.525614	0.888928			197	ENSDARG00000002215	rtca	487.479	-0.0721717	0.108633	-0.664361	0.506459	0.935724
198	ENSDARG00000002216	tbx3a	394.91	-0.0233672	0.12958	-0.18033	0.856893	0.979558			198	ENSDARG00000002216	tbx3a	633.318	-0.0711066	0.101461	-0.700824	0.483413	0.929461
199	ENSDARG00000002217	scocb	726.455	0.0310989	0.150457	0.206696	0.836247	0.976007			199	ENSDARG00000002217	scocb	1339.81	0.0460906	0.0817283	0.563949	0.572789	0.949717
200	ENSDARG00000002219	si:dkey-103j14.5	21.6435	-0.195255	0.665942	-0.293201	0.769368	0.960484			200	ENSDARG00000002219	si:dkey-103j14.5	37.8146	-1.06649	0.328291	-3.2486	0.00115975	0.0346418
201	ENSDARG00000002220	zgc:103692	255.091	-0.0619708	0.148165	-0.418255	0.675761	0.935422			201	ENSDARG00000002220	zgc:103692	232.841	0.00764591	0.146637	0.0521416	0.958416	0.994893
202	ENSDARG00000002230	sypb	1610.63	0.319585	0.185973	1.71844	0.0857156	0.491277			202	ENSDARG00000002230	sypb	4911.22	0.10281	0.08131	1.26443	0.206077	0.773826
203	ENSDARG00000002231	plpp2a	45.801	-0.602521	0.291168	-2.06932	0.0385159	0.344223			203	ENSDARG00000002231	plpp2a	18.7233	0.076417	0.45421	0.168242	0.866393	0.986673
204	ENSDARG00000002235	mmp14a	1284.81	0.0436953	0.123079	0.355018	0.722576	0.947632			204	ENSDARG00000002235	mmp14a	1333.13	0.136841	0.0841642	1.62589	0.103974	0.610807
205	ENSDARG00000002240	psmb6	2496.29	0.0040642	0.186057	0.0218439	0.982572	1			205	ENSDARG00000002240	psmb6	1122.01	-0.163428	0.106559	-1.53369	0.125107	0.654648
206	ENSDARG00000002241	kcna2a	4.97011	-0.397179	1.04279	-0.380882	0.703291	0.943622			206	ENSDARG00000002241	kcna2a	8.30904	0.239449	0.654495	0.365853	0.714475	NA
207	ENSDARG00000002249	tbxas1	326.307	-0.453518	0.21461	-2.11322	0.0345818	0.328029			207	ENSDARG00000002249	tbxas1	246.238	-0.134852	0.148208	-0.909885	0.362883	0.885944
208	ENSDARG00000002255	epb41l3a	490.602	0.0894351	0.156944	0.569853	0.568778	0.902234			208	ENSDARG00000002255	epb41l3a	1375.36	0.0785823	0.0925788	0.848815	0.395984	0.899505
209	ENSDARG00000002259	ca15c	78.3667	0.262744	0.768454	0.341912	0.732417	0.950617			209	ENSDARG00000002259	ca15c	22.0492	1.30113	0.460564	2.82507	0.00472696	0.0990159
210	ENSDARG00000002264	mrpl41	362.904	0.147933	0.134346	1.10113	0.270839	0.746845			210	ENSDARG00000002264	mrpl41	369.577	0.168864	0.124783	1.35326	0.175972	0.736505
211	ENSDARG00000002267	dcaf13	406.624	0.0216123	0.136809	0.157975	0.874477	0.984052			211	ENSDARG00000002267	dcaf13	566.271	-0.0367765	0.0980409	-0.375114	0.707576	0.968664
212	ENSDARG00000002271	zfand5b	2202.74	0.0612352	0.09501	0.644513	0.519243	0.887148			212	ENSDARG00000002271	zfand5b	1729.01	-0.0915501	0.093864	-0.975348	0.329388	0.873436
213	ENSDARG00000002285	mcoln1a	333.367	-0.311323	0.119734	-2.60012	0.00931898	0.165999			213	ENSDARG00000002285	mcoln1a	418.505	-0.0640499	0.110742	-0.578371	0.563014	0.948728
214	ENSDARG00000002293	si:ch211-197g15.6	42.7199	0.732254	0.454404	1.61146	0.107079	0.537019			214	ENSDARG00000002293	si:ch211-197g15.6	33.4857	0.52517	0.367021	1.4309	0.15246	0.70162
215	ENSDARG00000002295	si:dkey-21p1.3	9.3779	0.725521	0.645216	1.12446	0.260817	0.738407			215	ENSDARG00000002295	si:dkey-21p1.3	20.9964	0.486381	0.431368	1.12753	0.259517	0.827693
216	ENSDARG00000002298	ankrd22	88.7122	0.085845	0.361986	0.23715	0.81254	0.970291			216	ENSDARG00000002298	ankrd22	82.1819	0.410917	0.256272	1.60344	0.108837	0.621829
217	ENSDARG00000002299	arsh	61.0267	-0.526244	0.239028	-2.2016	0.0276936	0.29556			217	ENSDARG00000002299	arsh	59.3729	0.394324	0.264949	1.48831	0.13667	0.673303
218	ENSDARG00000002300	p2rx2	35.2673	-1.17781	0.583491	-2.01856	0.0435329	0.365455			218	ENSDARG00000002300	p2rx2	72.1038	-0.343211	0.229425	-1.49596	0.134664	0.670689
219	ENSDARG00000002304	gins2	106.763	-0.157508	0.344117	-0.457715	0.647157	0.926968			219	ENSDARG00000002304	gins2	118.326	0.110825	0.200292	0.55332	0.580044	0.951257
220	ENSDARG00000002305	me3	1514.01	0.040619	0.0807232	0.503189	0.614831	0.915998			220	ENSDARG00000002305	me3	1927.46	0.0964264	0.0790379	1.22	0.222464	0.788748
221	ENSDARG00000002311	fabp11b	94.6609	-0.407838	0.296735	-1.37442	0.169311	0.640794			221	ENSDARG00000002311	fabp11b	161.571	-0.779254	0.169888	-4.58686	4.49954e-06	0.000369186
222	ENSDARG00000002330	lhx8a	92.9438	0.679072	0.204607	3.31891	0.000903701	0.041218			222	ENSDARG00000002330	lhx8a	115.106	0.0419759	0.191419	0.219289	0.826425	0.982196
223	ENSDARG00000002332	frmd6	368.06	0.00951123	0.140247	0.0678175	0.945931	0.997371			223	ENSDARG00000002332	frmd6	373.106	-0.0227077	0.11675	-0.194498	0.845786	0.985174
224	ENSDARG00000002333	fam102bb	108.463	-0.855764	0.205002	-4.17442	2.98749e-05	0.00378252			224	ENSDARG00000002333	fam102bb	140.125	-0.207043	0.1731	-1.19608	0.231663	0.799752
225	ENSDARG00000002336	dlc	578.304	0.103169	0.147544	0.699237	0.484404	0.872824			225	ENSDARG00000002336	dlc	859.982	-0.0543264	0.0912774	-0.595179	0.551724	0.947156
226	ENSDARG00000002339	sgf29	242.479	-0.0703616	0.187472	-0.375318	0.707424	0.944981			226	ENSDARG00000002339	sgf29	239.823	-0.21234	0.148516	-1.42975	0.15279	0.701776
227	ENSDARG00000002344	tubb4b	20454.6	-0.0976937	0.141558	-0.69013	0.490112	0.875079			227	ENSDARG00000002344	tubb4b	19425.6	-0.0192108	0.107506	-0.178696	0.858177	0.985773
228	ENSDARG00000002347	cyp11a1	5.04448	0.0263051	0.755261	0.0348292	0.972216	1			228	ENSDARG00000002347	cyp11a1	5.56262	-0.233443	0.843546	-0.27674	0.78198	NA
229	ENSDARG00000002353	tagapa	23.1074	-1.25804	0.548641	-2.29301	0.0218474	0.261875			229	ENSDARG00000002353	tagapa	38.4324	0.0664459	0.32559	0.204078	0.838292	0.984797
230	ENSDARG00000002355	shpk	15.8633	0.0811032	0.43376	0.186977	0.851678	0.978548			230	ENSDARG00000002355	shpk	20.4946	-0.333109	0.423037	-0.787423	0.431034	0.91234
231	ENSDARG00000002362	ubald1a	600.282	-0.0607564	0.109071	-0.557036	0.577503	0.904842			231	ENSDARG00000002362	ubald1a	758.222	-0.0680087	0.0932818	-0.729068	0.46596	0.923865
232	ENSDARG00000002365	cers5	455.674	-0.214673	0.131397	-1.63378	0.102306	0.528996			232	ENSDARG00000002365	cers5	602.044	-0.375873	0.108855	-3.45298	0.000554429	0.0192277
233	ENSDARG00000002369	UBB	4361.99	0.195096	0.195534	0.997756	0.318398	0.779923			233	ENSDARG00000002369	UBB	2964.17	0.144898	0.0770756	1.87994	0.0601162	0.478687
234	ENSDARG00000002377	mief2	215.782	-0.0259246	0.20577	-0.125988	0.899741	0.99045			234	ENSDARG00000002377	mief2	313.782	0.0291877	0.125749	0.232111	0.816452	0.981594
235	ENSDARG00000002385	atm	178.287	0.192623	0.157656	1.22179	0.221787	0.703656			235	ENSDARG00000002385	atm	257.616	-0.128381	0.135731	-0.945846	0.344227	0.878434
236	ENSDARG00000002391	tlcd1	114.344	0.48234	0.24684	1.95406	0.0506944	0.39166			236	ENSDARG00000002391	tlcd1	137.222	-0.053429	0.174879	-0.305521	0.75997	0.975374
237	ENSDARG00000002394	ugt5d1	38.9092	-0.618193	0.488924	-1.26439	0.206089	0.688448			237	ENSDARG00000002394	ugt5d1	94.7968	-0.418033	0.20448	-2.04437	0.0409166	0.394957
238	ENSDARG00000002396	cry-dash	557.214	-0.00306869	0.200705	-0.0152896	0.987801	1			238	ENSDARG00000002396	cry-dash	865.023	0.161916	0.0968732	1.67142	0.0946379	0.585169
239	ENSDARG00000002401	gale	406.254	-0.0285268	0.154572	-0.184554	0.853579	0.978887			239	ENSDARG00000002401	gale	454.167	-0.185246	0.106788	-1.7347	0.0827939	0.554784
240	ENSDARG00000002402	ercc3	423.242	0.220984	0.138197	1.59906	0.109808	0.543642			240	ENSDARG00000002402	ercc3	440.834	-0.0586386	0.112171	-0.52276	0.601141	0.956045
241	ENSDARG00000002403	nusap1	600.626	0.22158	0.278255	0.79632	0.425846	0.844714			241	ENSDARG00000002403	nusap1	664.362	-0.0617998	0.100275	-0.616304	0.537694	0.943336
242	ENSDARG00000002405	si:ch211-225b11.1	279.735	-0.122491	0.208974	-0.586156	0.557771	0.899184			242	ENSDARG00000002405	si:ch211-225b11.1	474.608	0.0334313	0.140378	0.238153	0.811763	0.981081
243	ENSDARG00000002406	zmynd10	26.4038	1.26011	0.3435	3.66845	0.000244026	0.0169284			243	ENSDARG00000002406	zmynd10	27.9706	0.10617	0.385101	0.275694	0.782783	0.97627
244	ENSDARG00000002411	pde4cb	52.9926	0.12259	0.319506	0.383686	0.701211	0.943062			244	ENSDARG00000002411	pde4cb	45.3205	-0.19658	0.291617	-0.674105	0.500245	0.934224
245	ENSDARG00000002445	prdm1a	349.011	-0.0102363	0.191568	-0.0534343	0.957386	0.999109			245	ENSDARG00000002445	prdm1a	328.657	-0.266818	0.123123	-2.16707	0.0302291	0.336193
246	ENSDARG00000002463	arhgef37	99.002	0.292086	0.260092	1.12301	0.261432	0.738975			246	ENSDARG00000002463	arhgef37	124.477	0.104978	0.214214	0.490059	0.624092	0.957354
247	ENSDARG00000002467	rdh14b	275.768	0.145801	0.136746	1.06621	0.286327	0.757624			247	ENSDARG00000002467	rdh14b	300.158	0.0111135	0.127387	0.0872419	0.930479	0.992702
248	ENSDARG00000002479	ercc6l	223.033	0.4465	0.180814	2.46939	0.0135345	0.202995			248	ENSDARG00000002479	ercc6l	270.316	-0.0946329	0.132556	-0.713909	0.475283	0.925754
249	ENSDARG00000002483	wnt7ab	18.5568	0.0907454	0.447742	0.202673	0.83939	0.976417			249	ENSDARG00000002483	wnt7ab	3.00075	1.0349	1.19034	0.869415	0.38462	NA
250	ENSDARG00000002487	noc3l	371.514	0.0503906	0.154397	0.326371	0.744143	0.95491			250	ENSDARG00000002487	noc3l	444.387	0.05691	0.112884	0.504144	0.61416	0.95688
251	ENSDARG00000002494	itgb6	172.978	0.325611	0.167575	1.94307	0.0520073	0.396487			251	ENSDARG00000002494	itgb6	315.246	-0.110946	0.127372	-0.871036	0.383735	0.895192
252	ENSDARG00000002506	zgc:92818	511.127	0.0812704	0.156093	0.520652	0.602609	0.914072			252	ENSDARG00000002506	zgc:92818	492.629	0.0381443	0.113875	0.334967	0.73765	0.972535
253	ENSDARG00000002507	itga10	196.969	0.474707	0.187261	2.535	0.0112447	0.183909			253	ENSDARG00000002507	itga10	401.11	-0.0751757	0.119962	-0.626661	0.530882	0.942209
254	ENSDARG00000002508	ankrd33ab	6.61934	1.98582	1.50483	1.31963	0.186958	0.665301			254	ENSDARG00000002508	ankrd33ab	10.8325	0.507412	0.595552	0.852003	0.394212	NA
255	ENSDARG00000002509	zgc:153911	27.126	-1.26611	0.551467	-2.2959	0.0216816	0.261221			255	ENSDARG00000002509	zgc:153911	38.2534	-0.155663	0.392667	-0.396426	0.691791	0.967305
256	ENSDARG00000002510	dmbx1b	33.2956	0.583449	0.352643	1.65451	0.0980249	0.521071			256	ENSDARG00000002510	dmbx1b	45.4854	-0.116448	0.283183	-0.411211	0.680918	0.965476
257	ENSDARG00000002523	hsdl2	1617.6	0.0999068	0.140729	0.709922	0.477752	0.869292			257	ENSDARG00000002523	hsdl2	1934.18	-0.0265716	0.0791912	-0.335538	0.737219	0.972535
258	ENSDARG00000002533	adora2b	18.6853	-0.439416	0.505397	-0.869447	0.384603	0.826588			258	ENSDARG00000002533	adora2b	12.8086	0.196007	0.525328	0.373113	0.709064	0.968664
259	ENSDARG00000002536	tm9sf4	646.88	0.011316	0.0905255	0.125003	0.900521	0.99045			259	ENSDARG00000002536	tm9sf4	1130.78	0.0426047	0.0834269	0.510683	0.609573	0.956718
260	ENSDARG00000002538	smu1a	614.605	-0.0968835	0.106591	-0.908931	0.363387	0.813662			260	ENSDARG00000002538	smu1a	941.595	-0.0713074	0.085839	-0.83071	0.406138	0.901305
261	ENSDARG00000002546	rundc3ab	424.347	0.396562	0.148697	2.66692	0.00765503	0.147606			261	ENSDARG00000002546	rundc3ab	1171.92	-0.0738663	0.0814094	-0.907344	0.364225	0.886494
262	ENSDARG00000002549	eif3eb	272.604	-0.599706	0.168133	-3.56686	0.00036129	0.0220861			262	ENSDARG00000002549	eif3eb	252.024	-0.000276353	0.144764	-0.00190899	0.998477	0.999364
263	ENSDARG00000002552	mapkapk2a	800.636	-0.147205	0.114459	-1.2861	0.19841	0.679148			263	ENSDARG00000002552	mapkapk2a	878.396	0.0545539	0.0996104	0.547673	0.583917	0.952214
264	ENSDARG00000002564	syngr1a	392.276	-0.181985	0.153988	-1.18181	0.23728	0.718568			264	ENSDARG00000002564	syngr1a	575.618	0.0650851	0.102108	0.637416	0.523854	0.939336
265	ENSDARG00000002571	tmod2	111.783	-0.816553	0.158998	-5.13563	2.81195e-07	0.000110429			265	ENSDARG00000002571	tmod2	43.8032	0.250331	0.293329	0.853414	0.39343	0.898076
266	ENSDARG00000002576	cabp5a	34.5294	-3.11905	1.33283	-2.34017	0.0192749	0.244673			266	ENSDARG00000002576	cabp5a	101.383	0.483775	0.204047	2.3709	0.0177448	0.246928
267	ENSDARG00000002582	tbx15	371.079	-0.102921	0.168608	-0.610413	0.541588	0.893902			267	ENSDARG00000002582	tbx15	304.275	0.126338	0.133872	0.943726	0.34531	0.878434
268	ENSDARG00000002587	dpysl3	2257.17	-0.0306091	0.118537	-0.258225	0.796234	0.966357			268	ENSDARG00000002587	dpysl3	5245.14	0.0398317	0.0671757	0.592949	0.553216	0.947265
269	ENSDARG00000002589	mylpfb	31222.6	0.18731	0.144522	1.29607	0.194953	0.67483			269	ENSDARG00000002589	mylpfb	15592.2	0.295308	0.0846403	3.48898	0.000484866	0.017464
270	ENSDARG00000002591	ruvbl1	676.941	0.303795	0.124886	2.43257	0.0149919	0.214289			270	ENSDARG00000002591	ruvbl1	1043.36	-0.068042	0.0875747	-0.776959	0.437183	0.914408
271	ENSDARG00000002593	slc45a2	771.467	-0.3294	0.16371	-2.01209	0.04421	0.368106			271	ENSDARG00000002593	slc45a2	353.667	-0.377432	0.145228	-2.59889	0.00935244	0.162082
272	ENSDARG00000002597	pabpc1l	1.41654	0.339784	1.57049	0.216356	0.828711	NA			272	ENSDARG00000002597	pabpc1l	0.341366	1.8919	3.21282	0.588861	0.555954	NA
273	ENSDARG00000002600	pcsk1	41.5389	-0.209156	0.470314	-0.444716	0.656525	0.929753			273	ENSDARG00000002600	pcsk1	26.2803	0.228676	0.385365	0.593402	0.552912	0.947265
274	ENSDARG00000002601	irx7	73.0127	-0.241275	0.227314	-1.06142	0.2885	0.759522			274	ENSDARG00000002601	irx7	155.798	-0.238465	0.171785	-1.38816	0.165089	0.721223
275	ENSDARG00000002607	unm_sa1614	98.8573	-0.052363	0.174167	-0.300649	0.763682	0.959055			275	ENSDARG00000002607	unm_sa1614	126.319	-0.0333943	0.175115	-0.190699	0.848761	0.985174
276	ENSDARG00000002609	rnf145a	198.658	0.0993244	0.213006	0.466299	0.641001	0.925364			276	ENSDARG00000002609	rnf145a	328.155	0.193539	0.127844	1.51387	0.130058	0.662656
277	ENSDARG00000002613	rpa3	325.432	-0.149371	0.235962	-0.63303	0.526714	0.889699			277	ENSDARG00000002613	rpa3	230.734	-0.0743761	0.154181	-0.482394	0.629526	0.957354
278	ENSDARG00000002632	anxa11b	2793.67	-0.138623	0.0849659	-1.63151	0.102782	0.529448			278	ENSDARG00000002632	anxa11b	2180.88	-0.0183449	0.0718095	-0.255466	0.798363	0.978884
279	ENSDARG00000002634	b4galt1	124.659	-0.371775	0.240938	-1.54303	0.122823	0.569468			279	ENSDARG00000002634	b4galt1	161.986	0.0504798	0.167744	0.300933	0.763466	0.975374
280	ENSDARG00000002635	zgc:85722	284.496	0.129478	0.282592	0.45818	0.646823	0.926728			280	ENSDARG00000002635	zgc:85722	798.913	0.119085	0.0887871	1.34125	0.17984	0.741062
281	ENSDARG00000002642	sh3gl1b	367.474	0.0445036	0.17579	0.253164	0.800142	0.967256			281	ENSDARG00000002642	sh3gl1b	404.37	0.105813	0.120454	0.878452	0.379699	0.895192
282	ENSDARG00000002644	rgs5a	735.166	0.0737115	0.180617	0.408109	0.683194	0.938212			282	ENSDARG00000002644	rgs5a	731.491	0.0646485	0.0952336	0.678841	0.497239	0.93322
283	ENSDARG00000002656	stxbp5a	215.954	-0.235414	0.298895	-0.787616	0.430921	0.84772			283	ENSDARG00000002656	stxbp5a	573.819	-0.0121463	0.106692	-0.113844	0.909361	0.990702
284	ENSDARG00000002659	mapre1b	2294.46	0.226996	0.125859	1.80357	0.0712983	0.455342			284	ENSDARG00000002659	mapre1b	3578.59	0.0962708	0.0807221	1.19262	0.233018	0.80134
285	ENSDARG00000002663	optn	547.943	-0.382027	0.137337	-2.78167	0.00540792	0.123724			285	ENSDARG00000002663	optn	432.088	-0.0353909	0.115889	-0.305385	0.760073	0.975374
286	ENSDARG00000002666	kcnj1b	27.5751	0.198898	0.317162	0.627118	0.530582	0.890545			286	ENSDARG00000002666	kcnj1b	48.2635	0.0714043	0.277868	0.256972	0.797201	0.978577
287	ENSDARG00000002670	ATG14	765.766	-0.148206	0.169517	-0.874287	0.381962	0.824957			287	ENSDARG00000002670	ATG14	505.38	-0.0894859	0.104945	-0.852692	0.39383	0.898496
288	ENSDARG00000002682	tbcela	305.646	-0.24753	0.137144	-1.80489	0.0710926	0.455158			288	ENSDARG00000002682	tbcela	439.05	-0.25184	0.111925	-2.25008	0.0244441	0.3019
289	ENSDARG00000002685	fam113	0.758103	-0.8527	2.88515	-0.295548	0.767575	NA			289	ENSDARG00000002685	fam113	0	NA	NA	NA	NA	NA
290	ENSDARG00000002690	rabif	218.131	0.177148	0.188628	0.939137	0.347661	0.80026			290	ENSDARG00000002690	rabif	266.674	0.0295359	0.137289	0.215136	0.829661	0.982805
291	ENSDARG00000002696	gnb3b	4011.64	1.18107	0.484358	2.43843	0.0147513	0.213272			291	ENSDARG00000002696	gnb3b	12793.4	0.272395	0.0821818	3.31454	0.000917951	0.0290891
292	ENSDARG00000002701	rasl12	36.1656	-0.361346	0.305932	-1.18113	0.237551	0.718568			292	ENSDARG00000002701	rasl12	30.1294	0.411317	0.346873	1.18579	0.235707	0.804824
293	ENSDARG00000002707	her11	3.05727	1.67616	1.35363	1.23827	0.215616	0.697157			293	ENSDARG00000002707	her11	7.07955	0.164783	0.754728	0.218334	0.827169	NA
294	ENSDARG00000002710	ncl	8180.21	-0.229091	0.122478	-1.87046	0.06142	0.425187			294	ENSDARG00000002710	ncl	11731.7	-0.112962	0.0682945	-1.65404	0.0981189	0.59749
295	ENSDARG00000002720	utp15	394.388	-0.08071	0.197526	-0.408603	0.682831	0.938006			295	ENSDARG00000002720	utp15	371.161	-0.00738585	0.122238	-0.0604221	0.951819	0.993864
296	ENSDARG00000002722	ankrd2	0.319876	0.0936594	3.46044	0.0270657	0.978407	NA			296	ENSDARG00000002722	ankrd2	0.325573	0.00588362	3.31728	0.00177363	0.998585	NA
297	ENSDARG00000002728	kiss1ra	2.23478	0	1.95902	0	1	1			297	ENSDARG00000002728	kiss1ra	4.70798	0.850762	0.918978	0.92577	0.354565	NA
298	ENSDARG00000002731	sdc2	1193.9	-0.122154	0.11617	-1.05151	0.293024	0.762508			298	ENSDARG00000002731	sdc2	1212.68	0.0909296	0.0862459	1.05431	0.291743	0.847498
299	ENSDARG00000002732	spon2b	309.451	-0.184959	0.292621	-0.632077	0.527336	0.889948			299	ENSDARG00000002732	spon2b	282.457	0.0490153	0.142721	0.343434	0.731272	0.971557
300	ENSDARG00000002745	tdh	6705.08	-0.285463	0.217235	-1.31407	0.188822	0.668515			300	ENSDARG00000002745	tdh	3940.03	0.192076	0.0768412	2.49964	0.0124318	0.197293
301	ENSDARG00000002748	sema6d	184.41	-0.197387	0.188049	-1.04965	0.293877	0.763068			301	ENSDARG00000002748	sema6d	385.274	-0.310218	0.114393	-2.71186	0.00669072	0.126122
302	ENSDARG00000002750	phf20a	179.157	0.133268	0.163804	0.813579	0.415886	0.839284			302	ENSDARG00000002750	phf20a	250.398	0.00348947	0.137056	0.0254601	0.979688	0.99687
303	ENSDARG00000002754	pdcd2l	124.307	-0.00309983	0.258053	-0.0120124	0.990416	1			303	ENSDARG00000002754	pdcd2l	58.9042	-0.127654	0.260292	-0.490427	0.623832	0.957354
304	ENSDARG00000002758	dedd1	898.165	-0.254331	0.194427	-1.30811	0.190837	0.670774			304	ENSDARG00000002758	dedd1	1192.35	-0.0282285	0.0842531	-0.335044	0.737592	0.972535
305	ENSDARG00000002760	gdf5	50.7172	0.487008	0.324453	1.50101	0.133352	0.586883			305	ENSDARG00000002760	gdf5	59.9674	-0.0478463	0.254252	-0.188185	0.850732	0.985174
306	ENSDARG00000002764	miox	540.789	-0.590319	0.19267	-3.06388	0.00218485	0.0739021			306	ENSDARG00000002764	miox	202.914	0.135286	0.162762	0.831193	0.405865	0.901305
307	ENSDARG00000002768	pvalb2	232553	0.163098	0.13216	1.2341	0.217167	0.69815			307	ENSDARG00000002768	pvalb2	72004.5	0.180503	0.0992211	1.8192	0.0688808	0.513259
308	ENSDARG00000002771	si:ch211-48m9.1	68.9309	-2.9941	1.09748	-2.72816	0.00636886	0.134763			308	ENSDARG00000002771	si:ch211-48m9.1	226.195	0.158327	0.154103	1.02741	0.304225	0.858657
309	ENSDARG00000002779	pdx1	48.3023	-0.595157	0.31205	-1.90725	0.0564879	0.410418			309	ENSDARG00000002779	pdx1	92.7257	-0.712465	0.208123	-3.4233	0.000618666	0.0208534
310	ENSDARG00000002787	tle3a	888.156	0.0988953	0.145213	0.681034	0.49585	0.87806			310	ENSDARG00000002787	tle3a	1543.33	-0.0173235	0.0918215	-0.188665	0.850355	0.985174
311	ENSDARG00000002790	ap2m1a	4413.95	0.151112	0.117468	1.28641	0.198302	0.679109			311	ENSDARG00000002790	ap2m1a	6193.74	-0.0281938	0.080226	-0.351429	0.725266	0.970402
312	ENSDARG00000002791	atp1a1a.1	4682.07	-0.029027	0.154106	-0.188358	0.850596	0.978251			312	ENSDARG00000002791	atp1a1a.1	9372.33	0.0420799	0.0702513	0.598991	0.549179	0.946312
313	ENSDARG00000002792	arcn1a	919.591	0.0432137	0.106561	0.405529	0.685089	0.938486			313	ENSDARG00000002792	arcn1a	1340.17	0.0160496	0.0853012	0.188152	0.850757	0.985174
314	ENSDARG00000002795	meis3	402.469	-0.262374	0.12831	-2.04485	0.0408698	0.353604			314	ENSDARG00000002795	meis3	599.306	-0.0341476	0.0969125	-0.352355	0.724572	0.970402
315	ENSDARG00000002797	BX908804.1	0.342035	1.05541	3.41285	0.309247	0.757134	NA			315	ENSDARG00000002797	BX908804.1	0.323845	-1.8251	3.27464	-0.557342	0.577293	NA
316	ENSDARG00000002798	cog8	141.606	-0.0942539	0.159921	-0.589378	0.555608	0.898723			316	ENSDARG00000002798	cog8	155.212	-0.132682	0.168063	-0.789477	0.429833	0.911615
317	ENSDARG00000002816	rasgrf2b	11.1516	0.832793	0.720532	1.1558	0.247762	0.728489			317	ENSDARG00000002816	rasgrf2b	12.7543	1.32527	0.55017	2.40885	0.0160031	0.233194
318	ENSDARG00000002826	cep57l1	203.321	0.556839	0.154468	3.60489	0.000312282	0.0200431			318	ENSDARG00000002826	cep57l1	170.94	0.866815	0.169141	5.12479	2.97864e-07	3.5707e-05
319	ENSDARG00000002830	trmt2a	125.323	-0.30426	0.184106	-1.65263	0.098406	0.521076			319	ENSDARG00000002830	trmt2a	178.794	-0.0161072	0.161144	-0.0999553	0.92038	0.992049
320	ENSDARG00000002831	col4a4	86.1777	0.0141275	0.286618	0.0492903	0.960688	0.999243			320	ENSDARG00000002831	col4a4	134.611	0.0345504	0.175602	0.196753	0.84402	0.985174
321	ENSDARG00000002840	si:dkey-28b4.8	754.198	0.136029	0.141408	0.961958	0.336071	0.792304			321	ENSDARG00000002840	si:dkey-28b4.8	2024.46	0.119737	0.0870935	1.37481	0.169191	0.726198
322	ENSDARG00000002847	fndc1	81.2223	0.23292	0.305449	0.762551	0.445731	0.855403			322	ENSDARG00000002847	fndc1	91.7152	0.299874	0.21134	1.41892	0.155923	0.705963
323	ENSDARG00000002872	zgc:113210	190.382	-0.0785927	0.150672	-0.521615	0.601938	0.914001			323	ENSDARG00000002872	zgc:113210	197.578	-0.11539	0.15086	-0.764878	0.444344	0.916726
324	ENSDARG00000002877	reps1	577.544	0.0798001	0.140785	0.566823	0.570834	0.902501			324	ENSDARG00000002877	reps1	764.631	-0.0867292	0.0975409	-0.889157	0.373919	0.893677
325	ENSDARG00000002880	vps50	206.206	0.232671	0.158674	1.46635	0.142553	0.601741			325	ENSDARG00000002880	vps50	395.931	0.00243522	0.124407	0.0195746	0.984383	0.996944
326	ENSDARG00000002894	aven	200.447	-0.294161	0.162041	-1.81534	0.0694713	0.45			326	ENSDARG00000002894	aven	198.059	0.0107203	0.152575	0.0702626	0.943985	0.993364
327	ENSDARG00000002897	si:ch211-160o17.2	229.525	0.334041	0.239	1.39766	0.162214	0.629748			327	ENSDARG00000002897	si:ch211-160o17.2	393.812	0.295234	0.125209	2.35793	0.018377	0.25227
328	ENSDARG00000002909	tjp3	528.52	-0.0722755	0.167666	-0.431069	0.666418	0.932664			328	ENSDARG00000002909	tjp3	505.054	-0.299719	0.131946	-2.27152	0.0231153	0.291648
329	ENSDARG00000002912	adipor1a	843.3	0.146226	0.118047	1.23871	0.215453	0.697157			329	ENSDARG00000002912	adipor1a	1460.88	0.103238	0.084287	1.22483	0.220638	0.787641
330	ENSDARG00000002916	sec31b	223.535	-0.251741	0.199726	-1.26043	0.207514	0.68962			330	ENSDARG00000002916	sec31b	117.112	-0.195765	0.198487	-0.986288	0.323992	0.870928
331	ENSDARG00000002917	gls2b	166.18	-0.831006	0.611931	-1.35801	0.174462	0.647905			331	ENSDARG00000002917	gls2b	59.7135	0.150586	0.285322	0.527777	0.597654	0.95534
332	ENSDARG00000002933	gbx2	201.939	-0.286272	0.193052	-1.48287	0.138108	0.594663			332	ENSDARG00000002933	gbx2	442.893	-0.10816	0.10777	-1.00362	0.315561	0.866773
333	ENSDARG00000002937	meis1a	799.833	-0.24916	0.10184	-2.44659	0.0144215	0.210484			333	ENSDARG00000002937	meis1a	596.85	-0.145829	0.0961656	-1.51644	0.129409	0.661221
334	ENSDARG00000002945	bgnb	158.784	-0.108208	0.225648	-0.47954	0.631554	0.923003			334	ENSDARG00000002945	bgnb	268.616	0.223361	0.151391	1.47539	0.140107	0.679809
335	ENSDARG00000002947	abcd3b	139.056	0.114617	0.206602	0.554772	0.579051	0.905417			335	ENSDARG00000002947	abcd3b	213.387	0.11299	0.142644	0.792111	0.428296	0.911082
336	ENSDARG00000002949	ppp6c	1358.4	-0.135014	0.11871	-1.13734	0.255395	0.733542			336	ENSDARG00000002949	ppp6c	1759.36	-0.0791991	0.0798824	-0.991447	0.321467	0.869201
337	ENSDARG00000002952	smo	605.257	-0.0675856	0.175839	-0.38436	0.700712	0.942918			337	ENSDARG00000002952	smo	522.745	0.0207628	0.102884	0.201808	0.840066	0.985029
338	ENSDARG00000002956	si:dkey-32n7.4	53.7264	0.0897633	0.269499	0.333074	0.739078	0.95338			338	ENSDARG00000002956	si:dkey-32n7.4	18.9169	0.58368	0.451078	1.29397	0.195677	0.761077
339	ENSDARG00000002959	gpr34b	0.564074	-0.868133	3.00578	-0.288821	0.772719	NA			339	ENSDARG00000002959	gpr34b	0.158916	0.967652	4.08047	0.237142	0.812547	NA
340	ENSDARG00000002967	pdap1b	550.284	0.229848	0.162237	1.41674	0.156558	0.622452			340	ENSDARG00000002967	pdap1b	376.766	0.0428547	0.123565	0.346819	0.728727	0.970631
341	ENSDARG00000002968	a1cf	374.692	-0.196172	0.206899	-0.948155	0.34305	0.797639			341	ENSDARG00000002968	a1cf	337.73	-0.570886	0.130018	-4.39081	1.12928e-05	0.000809072
342	ENSDARG00000002970	ss18	1014.04	0.0425442	0.0733887	0.579711	0.562109	0.900715			342	ENSDARG00000002970	ss18	1416.18	-0.102565	0.0771194	-1.32995	0.183535	0.747284
343	ENSDARG00000002971	phc1	235.879	0.110096	0.166607	0.660813	0.508732	0.883333			343	ENSDARG00000002971	phc1	295.851	-0.114881	0.129301	-0.888474	0.374286	0.893914
344	ENSDARG00000002986	gda	110.444	2.52851	0.782313	3.23209	0.00122887	0.0508446			344	ENSDARG00000002986	gda	77.0708	0.0113029	0.226278	0.0499516	0.960161	0.995388
345	ENSDARG00000002988	tnnt2d	2964.21	-0.0593721	0.134808	-0.440421	0.659633	0.930581			345	ENSDARG00000002988	tnnt2d	730.38	0.311125	0.105119	2.95975	0.00307891	0.0734385
346	ENSDARG00000002991	cep135	153.94	-0.127505	0.287072	-0.444158	0.656929	0.929939			346	ENSDARG00000002991	cep135	221.168	-0.298975	0.142535	-2.09756	0.035944	0.369801
347	ENSDARG00000002994	itpkca	391.114	-0.113664	0.142342	-0.798528	0.424564	0.844535			347	ENSDARG00000002994	itpkca	715.583	-0.0801163	0.0945771	-0.8471	0.396939	0.899672
348	ENSDARG00000003008	prkcea	474.004	-0.0398779	0.138678	-0.287559	0.773685	0.960624			348	ENSDARG00000003008	prkcea	996.882	0.0589968	0.0891735	0.661596	0.50823	0.935735
349	ENSDARG00000003017	ube2al	1015.85	0.0338538	0.152203	0.222426	0.823982	0.972032			349	ENSDARG00000003017	ube2al	950.292	0.135423	0.0867717	1.56069	0.118598	0.642318
350	ENSDARG00000003020	lrrc4.2	90.0756	0.103638	0.351367	0.294958	0.768026	0.960296			350	ENSDARG00000003020	lrrc4.2	264.449	0.16654	0.131257	1.26881	0.204508	0.772352
351	ENSDARG00000003021	hdac8	217.788	0.00685089	0.179273	0.0382147	0.969516	1			351	ENSDARG00000003021	hdac8	260.773	-0.0710633	0.131302	-0.541222	0.588355	0.953319
352	ENSDARG00000003022	limk1b	159.941	-0.131532	0.157723	-0.833946	0.404312	0.833888			352	ENSDARG00000003022	limk1b	125.381	-0.0832551	0.184609	-0.450982	0.652003	0.960708
353	ENSDARG00000003027	scnm1	84.5677	-0.172058	0.19474	-0.883526	0.376952	0.822324			353	ENSDARG00000003027	scnm1	82.6928	-0.332246	0.221448	-1.50033	0.133528	0.667982
354	ENSDARG00000003032	eif4a1b	12087.5	-0.277957	0.115494	-2.40669	0.0160979	0.223897			354	ENSDARG00000003032	eif4a1b	9020	-0.126947	0.0793407	-1.60002	0.109594	0.623766
355	ENSDARG00000003035	hspa9	3206.89	0.191708	0.156536	1.22469	0.220692	0.701913			355	ENSDARG00000003035	hspa9	5375.62	-0.00504399	0.0632412	-0.079758	0.93643	0.992702
356	ENSDARG00000003041	CABZ01111496.1	51.8225	-0.277008	0.356422	-0.77719	0.437047	0.851125			356	ENSDARG00000003041	CABZ01111496.1	6.43614	0.0858509	0.736592	0.116551	0.907216	NA
357	ENSDARG00000003046	sorbs2a	87.0013	0.359471	0.213979	1.67993	0.0929704	0.510456			357	ENSDARG00000003046	sorbs2a	131.043	-0.102657	0.173213	-0.592665	0.553405	0.947265
358	ENSDARG00000003054	tacr3l	20.4331	1.44518	0.64319	2.2469	0.0246462	0.278415			358	ENSDARG00000003054	tacr3l	33.2383	-0.333643	0.338696	-0.985081	0.324584	0.871063
359	ENSDARG00000003058	fgfr1op	360.745	0.0578081	0.123469	0.468198	0.639643	0.924779			359	ENSDARG00000003058	fgfr1op	439.149	0.0554025	0.110131	0.50306	0.614922	0.95688
360	ENSDARG00000003061	cd276	557.246	-0.0321596	0.141197	-0.227765	0.819829	0.971785			360	ENSDARG00000003061	cd276	449.647	0.122872	0.108611	1.13131	0.257926	0.825413
361	ENSDARG00000003068	gorasp1a	546.517	-0.101036	0.135767	-0.744192	0.45676	0.860698			361	ENSDARG00000003068	gorasp1a	826.677	0.0305779	0.0931459	0.328279	0.742701	0.973303
362	ENSDARG00000003069	btbd7	79.7895	-0.0447108	0.302954	-0.147583	0.882672	0.986908			362	ENSDARG00000003069	btbd7	39.3245	0.325933	0.339838	0.959083	0.337517	0.876395
363	ENSDARG00000003077	gpx9	143.931	0.308459	0.221065	1.39533	0.162917	0.630534			363	ENSDARG00000003077	gpx9	282.406	0.118391	0.134311	0.881472	0.378062	0.895192
364	ENSDARG00000003081	mybphb	23806.5	-0.00338356	0.213755	-0.0158291	0.987371	1			364	ENSDARG00000003081	mybphb	7352.72	0.356161	0.204769	1.73933	0.0819773	0.552725
365	ENSDARG00000003084	spire2	43.2843	1.00831	0.385183	2.61774	0.00885131	0.16123			365	ENSDARG00000003084	spire2	117.032	0.359928	0.184493	1.95091	0.0510678	0.443485
366	ENSDARG00000003085	stambpl1	119.629	0.281331	0.23935	1.1754	0.239836	0.720392			366	ENSDARG00000003085	stambpl1	233.476	0.18537	0.144136	1.28608	0.198417	0.763597
367	ENSDARG00000003087	ubxn6	492.811	-0.38434	0.137662	-2.7919	0.00523993	0.121252			367	ENSDARG00000003087	ubxn6	418.909	0.105238	0.124676	0.844088	0.39862	0.900359
368	ENSDARG00000003090	or103-4	0	NA	NA	NA	NA	NA			368	ENSDARG00000003090	or103-4	0	NA	NA	NA	NA	NA
369	ENSDARG00000003091	oclnb	416.178	-0.0791842	0.138159	-0.57314	0.56655	0.901739			369	ENSDARG00000003091	oclnb	421.281	-0.0617899	0.120657	-0.512114	0.608571	0.956718
370	ENSDARG00000003098	kdm5bb	2744.43	-0.0371811	0.0881407	-0.421838	0.673143	0.93414			370	ENSDARG00000003098	kdm5bb	4824.12	-0.159775	0.0660846	-2.41774	0.0156173	0.229092
371	ENSDARG00000003109	rcan1a	862.374	0.131094	0.0934269	1.40317	0.160567	0.627313			371	ENSDARG00000003109	rcan1a	1036.77	0.138665	0.0893238	1.55238	0.120571	0.645578
372	ENSDARG00000003113	ada	1905.06	-0.0448209	0.210458	-0.212969	0.831352	0.974908			372	ENSDARG00000003113	ada	1019.55	-0.335196	0.089559	-3.74274	0.000182027	0.00791079
373	ENSDARG00000003127	zgc:123105	1015.88	0.0424102	0.126284	0.335833	0.736997	0.952276			373	ENSDARG00000003127	zgc:123105	1775.15	-0.00583929	0.075772	-0.077064	0.938573	0.992849
374	ENSDARG00000003132	apip	706.772	0.472693	0.471393	1.00276	0.315977	0.778545			374	ENSDARG00000003132	apip	522.115	-0.111611	0.121158	-0.921196	0.356948	0.883467
375	ENSDARG00000003142	dachc	207.495	-0.0317389	0.17289	-0.183579	0.854344	0.979086			375	ENSDARG00000003142	dachc	387.625	-0.138933	0.116038	-1.1973	0.231188	0.799444
376	ENSDARG00000003144	pxmp2	153.944	0.236824	0.31701	0.747055	0.455031	0.860008			376	ENSDARG00000003144	pxmp2	86.6998	0.165778	0.222416	0.745353	0.456059	0.921215
377	ENSDARG00000003146	si:dkey-27m7.4	28.4229	0.406882	0.512607	0.793751	0.42734	0.845774			377	ENSDARG00000003146	si:dkey-27m7.4	34.6877	0.223936	0.337983	0.662567	0.507608	0.935734
378	ENSDARG00000003151	skp1	3799.99	0.00666473	0.125167	0.0532465	0.957535	0.999109			378	ENSDARG00000003151	skp1	4767.32	-0.0390001	0.0821499	-0.474743	0.63497	0.957881
379	ENSDARG00000003153	nudt21	654.871	-0.0098815	0.134111	-0.0736816	0.941264	0.997371			379	ENSDARG00000003153	nudt21	797.004	-0.0420927	0.0913397	-0.460837	0.644915	0.96029
380	ENSDARG00000003157	nfkbil1	108.572	-0.287022	0.188947	-1.51907	0.128746	0.578173			380	ENSDARG00000003157	nfkbil1	158.417	-0.0158587	0.162103	-0.0978311	0.922066	0.992269
381	ENSDARG00000003165	nr2f6b	850.724	-0.252439	0.103963	-2.42816	0.0151755	0.216246			381	ENSDARG00000003165	nr2f6b	694.966	-0.0390559	0.0957642	-0.407834	0.683396	0.965476
382	ENSDARG00000003167	mlst8	223.667	-0.100204	0.166138	-0.603135	0.546419	0.896107			382	ENSDARG00000003167	mlst8	267.526	0.0879376	0.143994	0.610704	0.541395	0.944954
383	ENSDARG00000003169	magi1b	1180.53	0.133409	0.102661	1.29951	0.193768	0.674122			383	ENSDARG00000003169	magi1b	2487.57	-0.0385027	0.0760994	-0.505953	0.61289	0.95688
384	ENSDARG00000003175	stx5al	605.673	-0.142178	0.144055	-0.986967	0.323659	0.783161			384	ENSDARG00000003175	stx5al	403.482	-0.101114	0.117389	-0.861352	0.389044	0.896303
385	ENSDARG00000003181	sult1st4	207.229	-0.644589	0.157153	-4.10166	4.102e-05	0.00482454			385	ENSDARG00000003181	sult1st4	105.279	-0.526601	0.201799	-2.60953	0.00906665	0.159222
386	ENSDARG00000003189	psmd1	2557.58	0.322475	0.166759	1.93378	0.05314	0.400175			386	ENSDARG00000003189	psmd1	2847.54	-0.106814	0.103473	-1.03228	0.30194	0.856944
387	ENSDARG00000003193	rassf7b	182.939	-0.0418251	0.152222	-0.274764	0.783497	0.96245			387	ENSDARG00000003193	rassf7b	180.855	0.0761602	0.153067	0.497561	0.618793	0.957354
388	ENSDARG00000003197	wdr21	61.8106	-1.42377	0.280492	-5.07598	3.85496e-07	0.000137414			388	ENSDARG00000003197	wdr21	40.4444	-0.857534	0.315483	-2.71817	0.00656449	0.124228
389	ENSDARG00000003200	foxm1	146.731	0.221554	0.175023	1.26586	0.205565	0.68784			389	ENSDARG00000003200	foxm1	196.72	-0.0452662	0.150079	-0.301616	0.762944	0.975374
390	ENSDARG00000003203	rhcga	582.011	0.126833	0.714243	0.177577	0.859055	0.979975			390	ENSDARG00000003203	rhcga	851.071	0.781913	0.135415	5.77421	7.7315e-09	1.34108e-06
391	ENSDARG00000003205	ngly1	373.528	0.0405603	0.156838	0.258613	0.795934	0.966247			391	ENSDARG00000003205	ngly1	436.687	0.140333	0.117731	1.19198	0.23327	0.801695
392	ENSDARG00000003206	chchd6a	278.057	-0.101417	0.26168	-0.38756	0.698342	0.942433			392	ENSDARG00000003206	chchd6a	346.42	-0.291095	0.120073	-2.42432	0.0153369	0.22717
393	ENSDARG00000003207	mterf3	156.576	-0.185922	0.232767	-0.798749	0.424436	0.844412			393	ENSDARG00000003207	mterf3	143.772	0.148727	0.179505	0.82854	0.407365	0.901305
394	ENSDARG00000003208	pomk	196.61	-0.26302	0.150262	-1.7504	0.080049	0.478179			394	ENSDARG00000003208	pomk	212.192	-0.0835181	0.146959	-0.568309	0.569825	0.948983
395	ENSDARG00000003210	ano2a	66.4162	0.156169	0.390474	0.399948	0.689195	0.939277			395	ENSDARG00000003210	ano2a	182.27	0.00160471	0.154502	0.0103864	0.991713	0.997679
396	ENSDARG00000003213	naa15a	1081.09	-0.128232	0.128154	-1.00061	0.317015	0.778879			396	ENSDARG00000003213	naa15a	1451.04	-0.002182	0.0851299	-0.0256314	0.979551	0.996866
397	ENSDARG00000003216	anxa2a	1786	-0.0512714	0.137834	-0.371981	0.709907	0.945821			397	ENSDARG00000003216	anxa2a	992.353	-0.0236234	0.0960064	-0.246061	0.805635	0.979893
398	ENSDARG00000003217	urb2	211.481	-0.0525995	0.246781	-0.213142	0.831216	0.974908			398	ENSDARG00000003217	urb2	269.261	0.191904	0.133592	1.4365	0.150861	0.698912
399	ENSDARG00000003219	bin2a	309.423	-0.755368	0.17986	-4.19976	2.67202e-05	0.00351483			399	ENSDARG00000003219	bin2a	735.456	-0.581592	0.09661	-6.02	1.74415e-09	3.38125e-07
400	ENSDARG00000003229	gdf9	0.821926	0	2.49504	0	1	NA			400	ENSDARG00000003229	gdf9	2.29457	-3.56814	1.61891	-2.20403	0.027522	NA
401	ENSDARG00000003235	nup88	391.071	-0.0538188	0.113797	-0.472935	0.636259	0.924779			401	ENSDARG00000003235	nup88	621.876	-0.028393	0.0976582	-0.290738	0.771252	0.975687
402	ENSDARG00000003244	gbp3	81.4205	-1.39453	0.330718	-4.21669	2.47917e-05	0.00332037			402	ENSDARG00000003244	gbp3	61.2556	0.103275	0.265283	0.3893	0.697054	0.96736
403	ENSDARG00000003250	pik3cd	63.4874	-0.545034	0.314237	-1.73447	0.0828352	0.483014			403	ENSDARG00000003250	pik3cd	121.77	0.448491	0.188233	2.38263	0.0171893	0.242176
404	ENSDARG00000003251	zbtb22b	101.327	-0.00106638	0.227612	-0.00468509	0.996262	1			404	ENSDARG00000003251	zbtb22b	44.3907	-0.23397	0.305589	-0.765636	0.443893	0.916631
405	ENSDARG00000003257	zgc:101559	157.719	-0.15678	0.140673	-1.1145	0.265066	0.742063			405	ENSDARG00000003257	zgc:101559	173.627	0.200814	0.155253	1.29346	0.195852	0.76113
406	ENSDARG00000003259	loxa	109.076	-0.464059	0.256423	-1.80974	0.0703359	0.452395			406	ENSDARG00000003259	loxa	90.8986	0.185962	0.203989	0.911627	0.361965	0.885944
407	ENSDARG00000003269	clcn3	732.659	-0.00719881	0.0924069	-0.0779034	0.937905	0.997305			407	ENSDARG00000003269	clcn3	1442.62	0.094635	0.0775328	1.22058	0.222245	0.788551
408	ENSDARG00000003270	dhps	271.687	-0.250221	0.175134	-1.42874	0.153078	0.617699			408	ENSDARG00000003270	dhps	354.575	-0.0632925	0.12203	-0.518664	0.603995	0.956467
409	ENSDARG00000003281	pik3ip1	942.767	-0.51405	0.165106	-3.11346	0.00184906	0.0661153			409	ENSDARG00000003281	pik3ip1	1094.16	-0.136566	0.0884626	-1.54377	0.122644	0.650831
410	ENSDARG00000003287	wdr12	345.181	-0.114451	0.169433	-0.675494	0.499362	0.879603			410	ENSDARG00000003287	wdr12	355.202	-0.20963	0.123456	-1.69802	0.0895041	0.572876
411	ENSDARG00000003290	dab1b	22.0715	0.763752	0.410533	1.86039	0.06283	0.428925			411	ENSDARG00000003290	dab1b	31.763	-0.193063	0.359982	-0.536315	0.591741	0.954434
412	ENSDARG00000003293	sox9a	564.092	0.151722	0.186385	0.814026	0.41563	0.839167			412	ENSDARG00000003293	sox9a	758.927	-0.188253	0.106034	-1.77541	0.0758309	0.536487
413	ENSDARG00000003303	stc1	2.30423	-0.799507	1.50608	-0.530854	0.59552	0.911376			413	ENSDARG00000003303	stc1	0.679983	-1.52728	2.5551	-0.597737	0.550016	NA
414	ENSDARG00000003307	stx16	409.211	-0.117283	0.105603	-1.1106	0.26674	0.743188			414	ENSDARG00000003307	stx16	631.094	0.0599443	0.0980132	0.611594	0.540806	0.944633
415	ENSDARG00000003308	emc2	1354.2	0.0802289	0.11758	0.682334	0.495028	0.87806			415	ENSDARG00000003308	emc2	1782.81	-0.0411892	0.0748606	-0.550212	0.582174	0.952028
416	ENSDARG00000003311	pank2	428.618	-0.512293	0.125012	-4.09796	4.16809e-05	0.0048775			416	ENSDARG00000003311	pank2	502.968	-0.0535243	0.111705	-0.479159	0.631826	0.957356
417	ENSDARG00000003313	eps8l1b	128.139	-0.0371551	0.186365	-0.199368	0.841975	0.97643			417	ENSDARG00000003313	eps8l1b	156.131	-0.381151	0.17233	-2.21175	0.0269838	0.316663
418	ENSDARG00000003320	fam91a1	414.609	0.136705	0.134131	1.01919	0.308112	0.773116			418	ENSDARG00000003320	fam91a1	876.753	0.0399353	0.0937399	0.426022	0.670091	0.965223
419	ENSDARG00000003326	cacng5a	54.7949	0.68676	0.539787	1.27228	0.203274	0.684076			419	ENSDARG00000003326	cacng5a	98.8281	-0.172034	0.210434	-0.817524	0.413629	0.905864
420	ENSDARG00000003328	slf2	158.247	-0.281364	0.160072	-1.75773	0.0787931	0.474808			420	ENSDARG00000003328	slf2	183.129	-0.180958	0.159162	-1.13694	0.255562	0.824118
421	ENSDARG00000003344	trpc2b	10.819	1.07852	0.578931	1.86296	0.0624685	0.427718			421	ENSDARG00000003344	trpc2b	17.8018	0.0510655	0.44696	0.114251	0.909039	0.990702
422	ENSDARG00000003373	commd2	367.834	-0.094097	0.167807	-0.560747	0.57497	0.904516			422	ENSDARG00000003373	commd2	301.057	-0.186925	0.129575	-1.4426	0.149132	0.696454
423	ENSDARG00000003375	gng12a	359.929	-0.216217	0.110091	-1.96399	0.0495311	0.387714			423	ENSDARG00000003375	gng12a	360.383	-0.123684	0.120757	-1.02424	0.305723	0.860027
424	ENSDARG00000003380	si:dkey-275b16.2	0	NA	NA	NA	NA	NA			424	ENSDARG00000003380	si:dkey-275b16.2	0	NA	NA	NA	NA	NA
425	ENSDARG00000003381	si:ch211-266g18.6	191.299	0.0358737	0.175745	0.204124	0.838257	0.976395			425	ENSDARG00000003381	si:ch211-266g18.6	178.678	-0.219081	0.157822	-1.38815	0.165091	0.721223
426	ENSDARG00000003382	cwc25	529.602	-0.235663	0.136117	-1.73132	0.083394	0.484513			426	ENSDARG00000003382	cwc25	676.426	-0.111857	0.100823	-1.10944	0.267239	0.833191
427	ENSDARG00000003383	asb8	454.338	0.0246453	0.114653	0.214956	0.829802	0.974816			427	ENSDARG00000003383	asb8	626.242	-0.0899695	0.0998761	-0.90081	0.367689	0.887476
428	ENSDARG00000003395	col4a3	74.7377	0.190889	0.349042	0.546893	0.584452	0.90647			428	ENSDARG00000003395	col4a3	111.599	-0.0646112	0.193119	-0.334566	0.737952	0.972535
429	ENSDARG00000003398	rbpja	337.908	-0.0276003	0.117536	-0.234824	0.814345	0.970503			429	ENSDARG00000003398	rbpja	398.812	0.18022	0.113377	1.58956	0.111934	0.627242
430	ENSDARG00000003399	fgf8a	69.2987	-0.284683	0.245048	-1.16174	0.24534	0.726909			430	ENSDARG00000003399	fgf8a	32.2797	-0.463643	0.334576	-1.38576	0.16582	0.721626
431	ENSDARG00000003403	tenm1	318.17	-0.659405	0.253888	-2.59723	0.00939793	0.166683			431	ENSDARG00000003403	tenm1	875.831	0.100078	0.088748	1.12766	0.259463	0.827693
432	ENSDARG00000003411	foxa2	138.168	-0.114068	0.255468	-0.446504	0.655233	0.929606			432	ENSDARG00000003411	foxa2	257.09	-0.379003	0.152695	-2.48208	0.0130616	0.204336
433	ENSDARG00000003414	capslb	24.2809	0.683176	0.399664	1.70937	0.0873819	0.496224			433	ENSDARG00000003414	capslb	23.0567	0.083596	0.453204	0.184456	0.853656	0.985174
434	ENSDARG00000003420	chrna5	96.7251	-0.249526	0.260688	-0.957181	0.338476	0.795226			434	ENSDARG00000003420	chrna5	236.386	-0.226407	0.143215	-1.58089	0.113903	0.632675
435	ENSDARG00000003421	igf2bp2a	137.9	0.0535626	0.241133	0.222129	0.824214	0.972107			435	ENSDARG00000003421	igf2bp2a	75.3167	-0.141627	0.235409	-0.601621	0.547427	0.945526
436	ENSDARG00000003429	hnrnpdl	1846.61	0.0815828	0.0921469	0.885356	0.375965	0.822258			436	ENSDARG00000003429	hnrnpdl	3571.92	0.0243549	0.076462	0.318523	0.750088	0.97419
437	ENSDARG00000003444	dhrs7	416.176	0.0279153	0.1714	0.162866	0.870624	0.983365			437	ENSDARG00000003444	dhrs7	334.122	0.0203401	0.137116	0.148342	0.882073	0.988344
438	ENSDARG00000003446	ippk	155.955	-0.253189	0.196544	-1.2882	0.197675	0.678337			438	ENSDARG00000003446	ippk	178.415	-0.0861874	0.159871	-0.539106	0.589814	0.953762
439	ENSDARG00000003449	pde10a	47.5688	-0.572107	0.345562	-1.65559	0.0978056	0.521071			439	ENSDARG00000003449	pde10a	14.3289	0.695606	0.504891	1.37774	0.168285	0.725919
440	ENSDARG00000003462	fech	86.934	0.380334	0.261415	1.45491	0.145695	0.604973			440	ENSDARG00000003462	fech	29.7802	0.144583	0.351517	0.41131	0.680845	0.965476
441	ENSDARG00000003469	neurod4	720.273	0.192785	0.148425	1.29887	0.193988	0.674122			441	ENSDARG00000003469	neurod4	1386.05	-0.134456	0.0871354	-1.54307	0.122813	0.650905
442	ENSDARG00000003475	sult1st5	45.1655	-0.35322	0.331269	-1.06626	0.286304	0.757624			442	ENSDARG00000003475	sult1st5	29.3196	-0.288462	0.354277	-0.814226	0.415516	0.906237
443	ENSDARG00000003486	ppp1caa	2605.08	-0.0579284	0.125097	-0.463068	0.643316	0.92593			443	ENSDARG00000003486	ppp1caa	3792.61	-0.0401523	0.083044	-0.483507	0.628736	0.957354
444	ENSDARG00000003487	nup93	802.823	0.258479	0.115447	2.23894	0.0251597	0.281483			444	ENSDARG00000003487	nup93	1467.35	-0.128677	0.0858685	-1.49853	0.133995	0.669349
445	ENSDARG00000003495	madd	854.392	0.0177069	0.122201	0.1449	0.88479	0.987266			445	ENSDARG00000003495	madd	2202.77	0.00695517	0.0767589	0.0906106	0.927802	0.992702
446	ENSDARG00000003512	anks1b	541.988	0.311537	0.134679	2.31318	0.0207129	0.255657			446	ENSDARG00000003512	anks1b	1275.54	0.0120373	0.0882143	0.136455	0.891462	0.989291
447	ENSDARG00000003517	impa1	333.402	-0.0469631	0.184296	-0.254825	0.798859	0.96696			447	ENSDARG00000003517	impa1	568.909	-0.0393197	0.0988358	-0.397829	0.690757	0.967157
448	ENSDARG00000003519	aprt	138.981	-0.902774	0.224374	-4.02353	5.73333e-05	0.00612172			448	ENSDARG00000003519	aprt	168.003	-0.234024	0.168741	-1.38688	0.165479	0.721223
449	ENSDARG00000003520	tbc1d14	192.044	0.205913	0.174017	1.18329	0.236692	0.71801			449	ENSDARG00000003520	tbc1d14	199.864	0.169895	0.148417	1.14471	0.252329	0.821887
450	ENSDARG00000003523	itln3	53.7598	-1.76037	1.33009	-1.3235	0.185669	0.663476			450	ENSDARG00000003523	itln3	149.515	-0.108393	0.165568	-0.654676	0.512677	0.936253
451	ENSDARG00000003526	psma5	1712.26	-0.0891336	0.19257	-0.462864	0.643462	0.925997			451	ENSDARG00000003526	psma5	1526.33	-0.055208	0.0871705	-0.633333	0.526516	0.940506
452	ENSDARG00000003527	mak16	424.281	-0.27767	0.179999	-1.54262	0.122923	0.569468			452	ENSDARG00000003527	mak16	457.119	-0.00325136	0.111085	-0.0292691	0.97665	0.996762
453	ENSDARG00000003531	tcea1	945.319	-0.0115073	0.0950232	-0.1211	0.903612	0.991366			453	ENSDARG00000003531	tcea1	1581.13	-0.100619	0.0783895	-1.28358	0.19929	0.764601
454	ENSDARG00000003533	col8a1b	84.4787	-0.301744	0.32986	-0.914766	0.360315	0.811057			454	ENSDARG00000003533	col8a1b	162.375	0.560642	0.179625	3.12118	0.00180126	0.0494933
455	ENSDARG00000003544	adarb1b	63.4146	0.318253	0.279666	1.13798	0.255131	0.733542			455	ENSDARG00000003544	adarb1b	37.5916	0.00106919	0.342397	0.00312266	0.997508	0.999174
456	ENSDARG00000003553	gnrhr2	1.26894	1.05544	2.03421	0.518844	0.60387	NA			456	ENSDARG00000003553	gnrhr2	3.33815	0.885071	1.04908	0.843666	0.398856	NA
457	ENSDARG00000003564	dohh	443.476	-0.0480017	0.150561	-0.318818	0.749864	0.955074			457	ENSDARG00000003564	dohh	387.201	0.0342438	0.127413	0.268763	0.788112	0.976703
458	ENSDARG00000003570	hsp90b1	3197.09	0.301526	0.132639	2.27328	0.0230092	0.268036			458	ENSDARG00000003570	hsp90b1	5716.15	0.0168598	0.0742985	0.22692	0.820486	0.981594
459	ENSDARG00000003573	dctn5	386.984	0.138103	0.13236	1.04339	0.296769	0.764495			459	ENSDARG00000003573	dctn5	490.008	-0.103674	0.106872	-0.970081	0.332006	0.874653
460	ENSDARG00000003576	klhl32	213.456	-0.216956	0.195469	-1.10993	0.267031	0.743418			460	ENSDARG00000003576	klhl32	397.949	-0.060281	0.117547	-0.512824	0.608075	0.956718
461	ENSDARG00000003584	pla2g7	444.93	0.187812	0.144453	1.30015	0.193548	0.673755			461	ENSDARG00000003584	pla2g7	451.011	-0.00317755	0.109713	-0.0289624	0.976895	0.996762
462	ENSDARG00000003592	surf1	278.62	0.023229	0.1815	0.127983	0.898162	0.990171			462	ENSDARG00000003592	surf1	285.039	-0.0687973	0.139985	-0.491462	0.623099	0.957354
463	ENSDARG00000003599	rpl3	63504	-0.424435	0.11478	-3.69783	0.000217455	0.015696			463	ENSDARG00000003599	rpl3	29544.1	-0.346354	0.0770028	-4.49794	6.86146e-06	0.000521412
464	ENSDARG00000003607	nr2f6a	543.308	-0.109483	0.11052	-0.990617	0.321873	0.782075			464	ENSDARG00000003607	nr2f6a	617.055	-0.255114	0.0978725	-2.6066	0.00914465	0.160082
465	ENSDARG00000003615	slc26a3.2	68.8311	0.675099	0.948011	0.712121	0.47639	0.869292			465	ENSDARG00000003615	slc26a3.2	132.749	-0.443071	0.177777	-2.49228	0.0126925	0.200185
466	ENSDARG00000003616	arih1	434.785	-0.149504	0.110803	-1.34928	0.177246	0.650801			466	ENSDARG00000003616	arih1	474.911	0.057766	0.11076	0.521543	0.601989	0.956045
467	ENSDARG00000003631	clockb	315.691	0.131657	0.191227	0.688484	0.491148	0.875595			467	ENSDARG00000003631	clockb	335.132	-0.0569445	0.124188	-0.458535	0.646568	0.960362
468	ENSDARG00000003632	zgc:172270	54.5257	0.726921	0.267734	2.71509	0.00662585	0.136957			468	ENSDARG00000003632	zgc:172270	45.7835	0.15475	0.30196	0.512487	0.60831	0.956718
469	ENSDARG00000003635	mogat3b	144.617	-0.276718	0.19932	-1.38831	0.165043	0.634185			469	ENSDARG00000003635	mogat3b	173.36	-0.177626	0.158647	-1.11963	0.262871	0.830166
470	ENSDARG00000003641	tfg	1278.31	0.0712849	0.125126	0.569704	0.568879	0.902234			470	ENSDARG00000003641	tfg	1368.56	-0.011266	0.098104	-0.114837	0.908574	0.990702
471	ENSDARG00000003642	zfyve19	328.488	0.0825352	0.142197	0.580429	0.561625	0.900673			471	ENSDARG00000003642	zfyve19	322.369	-0.0728647	0.13135	-0.554736	0.579075	0.951052
472	ENSDARG00000003655	tmem59l	1511.47	0.275188	0.155659	1.76788	0.0770801	0.469501			472	ENSDARG00000003655	tmem59l	3630.33	0.0826881	0.0701636	1.17851	0.238595	0.807659
473	ENSDARG00000003675	cryl1	268.393	0.184203	0.167716	1.0983	0.272073	0.748056			473	ENSDARG00000003675	cryl1	244.851	-0.0496014	0.139782	-0.354848	0.722703	0.970375
474	ENSDARG00000003680	runx1t1	792.64	0.0218754	0.10949	0.199794	0.841642	0.97643			474	ENSDARG00000003680	runx1t1	1821.41	-0.0660549	0.0749982	-0.880752	0.378452	0.895192
475	ENSDARG00000003681	eif5	3694.17	-0.00977328	0.115311	-0.0847559	0.932455	0.996175			475	ENSDARG00000003681	eif5	4234.33	0.0397191	0.0657937	0.603691	0.546049	0.945526
476	ENSDARG00000003684	obsl1a	133.833	-0.00358786	0.189785	-0.0189049	0.984917	1			476	ENSDARG00000003684	obsl1a	136.757	0.319324	0.18445	1.73122	0.0834127	0.556666
477	ENSDARG00000003693	hars	1529.82	0.0881753	0.124221	0.709829	0.47781	0.869292			477	ENSDARG00000003693	hars	1628.65	-0.0535632	0.0822487	-0.651234	0.514895	0.937646
478	ENSDARG00000003695	vdac3	9767.54	-0.0870579	0.128794	-0.67595	0.499073	0.879596			478	ENSDARG00000003695	vdac3	7515.52	0.0394609	0.0794351	0.496769	0.619352	0.957354
479	ENSDARG00000003697	slc5a8l	53.994	0.0344082	0.340144	0.101158	0.919425	0.993892			479	ENSDARG00000003697	slc5a8l	94.6249	-0.41933	0.206834	-2.02738	0.0426237	0.405993
480	ENSDARG00000003699	atp7a	367.748	-0.0569775	0.166727	-0.34174	0.732546	0.950617			480	ENSDARG00000003699	atp7a	474.127	-0.0793358	0.10859	-0.730597	0.465026	0.923671
481	ENSDARG00000003701	cldng	16.9895	-0.0805106	0.470097	-0.171264	0.864016	0.981867			481	ENSDARG00000003701	cldng	1.79468	-3.19749	1.71513	-1.86428	0.0622823	NA
482	ENSDARG00000003705	prnprs3	1223.42	0.170527	0.108209	1.5759	0.115048	0.554651			482	ENSDARG00000003705	prnprs3	2605.76	0.0550568	0.071389	0.771223	0.440575	0.916336
483	ENSDARG00000003706	ryr2b	29.0368	-0.368303	0.572081	-0.643796	0.519708	0.887148			483	ENSDARG00000003706	ryr2b	48.1398	-0.246474	0.279103	-0.883092	0.377186	0.895192
484	ENSDARG00000003732	mitfa	71.5085	-0.553881	0.250798	-2.20848	0.027211	0.293137			484	ENSDARG00000003732	mitfa	13.4721	-0.094935	0.513695	-0.184808	0.853379	0.985174
485	ENSDARG00000003749	polb	470.512	0.0247106	0.16462	0.150107	0.88068	0.986624			485	ENSDARG00000003749	polb	459.227	0.156938	0.108767	1.44288	0.149053	0.696454
486	ENSDARG00000003750	pfas	807.556	-0.0743949	0.119948	-0.620224	0.53511	0.891993			486	ENSDARG00000003750	pfas	464.9	0.168013	0.108133	1.55377	0.120239	0.645215
487	ENSDARG00000003751	lats1	296.545	-0.211395	0.179254	-1.1793	0.238278	0.719242			487	ENSDARG00000003751	lats1	390.78	0.128277	0.11492	1.11622	0.264326	0.830245
488	ENSDARG00000003754	tspan2a	634.45	0.627788	0.165118	3.80205	0.000143504	0.0119604			488	ENSDARG00000003754	tspan2a	1076.45	-0.0887156	0.084329	-1.05202	0.292791	0.848607
489	ENSDARG00000003757	cnpy1	299.856	-0.0162278	0.145238	-0.111732	0.911036	0.992208			489	ENSDARG00000003757	cnpy1	263.436	0.103074	0.133425	0.772528	0.439802	0.916082
490	ENSDARG00000003769	tada2b	115.713	-0.285049	0.207957	-1.37071	0.170466	0.64208			490	ENSDARG00000003769	tada2b	150.692	0.110697	0.173665	0.637417	0.523853	0.939336
491	ENSDARG00000003776	pip4k2aa	454.258	-0.0693945	0.123586	-0.56151	0.57445	0.904516			491	ENSDARG00000003776	pip4k2aa	839.762	-0.0681242	0.0968984	-0.703047	0.482026	0.928561
492	ENSDARG00000003779	ctnnd2b	508.17	0.383383	0.140821	2.72249	0.00647913	0.136134			492	ENSDARG00000003779	ctnnd2b	1189.99	0.00217148	0.0876407	0.0247771	0.980233	0.996879
493	ENSDARG00000003789	dennd5b	931.006	-0.0358311	0.150914	-0.237428	0.812325	0.970134			493	ENSDARG00000003789	dennd5b	1677.63	-0.00550868	0.0798218	-0.0690123	0.94498	0.993409
494	ENSDARG00000003795	idh2	10877.7	-0.0236181	0.0939585	-0.251368	0.80153	0.967776			494	ENSDARG00000003795	idh2	6788.29	0.0677842	0.0708459	0.956783	0.338677	0.877373
495	ENSDARG00000003797	asb2a.1	308.767	-0.0929262	0.232866	-0.399054	0.689853	0.939679			495	ENSDARG00000003797	asb2a.1	155.595	0.212732	0.176327	1.20646	0.227639	0.794934
496	ENSDARG00000003803	LHX3	47.4646	0.191639	0.29139	0.657671	0.510749	0.884139			496	ENSDARG00000003803	LHX3	85.4481	-0.0987726	0.211463	-0.467091	0.640435	0.959994
497	ENSDARG00000003808	aqp3a	3879.03	-0.0418606	0.114301	-0.366232	0.714192	0.945821			497	ENSDARG00000003808	aqp3a	2251.28	0.329019	0.0793515	4.14635	3.37823e-05	0.00194189
498	ENSDARG00000003811	plxnb2a	674.526	0.0305028	0.128126	0.23807	0.811827	0.97012			498	ENSDARG00000003811	plxnb2a	1187.53	-0.039479	0.0827783	-0.476925	0.633416	0.957581
499	ENSDARG00000003818	prkag1	495.774	-0.117131	0.109747	-1.06729	0.285843	0.757258			499	ENSDARG00000003818	prkag1	485.171	0.154869	0.109747	1.41114	0.158204	0.709224
500	ENSDARG00000003820	nr1d2a	1137.5	-0.457314	0.437092	-1.04626	0.295439	0.763988			500	ENSDARG00000003820	nr1d2a	2252.96	-0.0411286	0.086152	-0.477396	0.63308	0.957356
501	ENSDARG00000003822	ankrd16	80.2885	0.0305729	0.243368	0.125624	0.900029	0.99045			501	ENSDARG00000003822	ankrd16	55.7749	-0.282709	0.257493	-1.09793	0.272235	0.837242
502	ENSDARG00000003827	snapc1b	145.199	-0.677476	0.16205	-4.18065	2.90675e-05	0.00370466			502	ENSDARG00000003827	snapc1b	141.433	-0.243586	0.172578	-1.41145	0.158111	0.709224
503	ENSDARG00000003829	galnt2	546.914	-0.246796	0.155395	-1.58819	0.112243	0.549012			503	ENSDARG00000003829	galnt2	1177.64	0.110279	0.0830371	1.32806	0.184157	0.747376
504	ENSDARG00000003835	stom	1648.42	-0.116596	0.112813	-1.03353	0.301356	0.767552			504	ENSDARG00000003835	stom	1590.53	-0.035824	0.081089	-0.441786	0.658644	0.962545
505	ENSDARG00000003841	usb1	144.717	0.561481	0.239198	2.34735	0.0189075	0.242305			505	ENSDARG00000003841	usb1	129.455	-0.151277	0.178984	-0.845202	0.397998	0.899672
506	ENSDARG00000003845	chm	399.33	0.0701168	0.13347	0.525337	0.599349	0.913192			506	ENSDARG00000003845	chm	557.178	0.163895	0.110496	1.48327	0.138003	0.67563
507	ENSDARG00000003846	mrpl21	278.805	-0.0752254	0.184711	-0.407261	0.683817	0.938486			507	ENSDARG00000003846	mrpl21	344.155	0.127296	0.121836	1.04482	0.296106	0.853273
508	ENSDARG00000003854	acsl1b	752.53	-0.0309401	0.0940088	-0.329119	0.742066	0.954329			508	ENSDARG00000003854	acsl1b	957.413	-0.222145	0.0915101	-2.42755	0.0152013	0.225685
509	ENSDARG00000003860	cbx3a	1532.58	0.0534511	0.112674	0.474386	0.635225	0.924272			509	ENSDARG00000003860	cbx3a	1875.12	-0.100842	0.0810089	-1.24483	0.213194	0.781631
510	ENSDARG00000003865	pard6b	32.0102	-0.369458	0.281691	-1.31157	0.189664	0.669289			510	ENSDARG00000003865	pard6b	30.6455	-0.650296	0.350586	-1.85488	0.0636128	0.4929
511	ENSDARG00000003866	tm9sf2	1601.53	0.0549193	0.0747524	0.734683	0.462533	0.863917			511	ENSDARG00000003866	tm9sf2	3045.54	0.0694202	0.0694891	0.999007	0.317791	0.867607
512	ENSDARG00000003867	cdk20	23.2572	-0.212237	0.389249	-0.545247	0.585584	0.906655			512	ENSDARG00000003867	cdk20	39.586	-0.0640295	0.305273	-0.209745	0.833867	0.983583
513	ENSDARG00000003869	decr1	368.248	-0.0543741	0.244924	-0.222004	0.824311	0.972171			513	ENSDARG00000003869	decr1	403.576	-0.0917624	0.114104	-0.8042	0.421281	0.90651
514	ENSDARG00000003872	ccdc102a	516.042	0.228026	0.0991254	2.30038	0.0214266	0.25974			514	ENSDARG00000003872	ccdc102a	849.88	-0.0790725	0.0906843	-0.871953	0.383234	0.895192
515	ENSDARG00000003877	pbrm1	237.65	-0.0832842	0.168018	-0.495686	0.620116	0.917678			515	ENSDARG00000003877	pbrm1	582.086	0.113408	0.100786	1.12523	0.260491	0.828546
516	ENSDARG00000003899	zdhhc23b	50.1471	-0.15721	0.275587	-0.570455	0.568369	0.902146			516	ENSDARG00000003899	zdhhc23b	46.971	-0.154188	0.30845	-0.499879	0.61716	0.95723
517	ENSDARG00000003900	gpr61l	6.72939	1.22174	0.835509	1.46228	0.143666	0.602773			517	ENSDARG00000003900	gpr61l	12.7184	0.276368	0.530746	0.520715	0.602565	0.956045
518	ENSDARG00000003902	ctsl.1	691.911	0.0156105	0.263058	0.0593426	0.952679	0.998395			518	ENSDARG00000003902	ctsl.1	147.007	-0.815993	0.19439	-4.19771	2.69632e-05	0.00162058
519	ENSDARG00000003903	hapln2	15.8226	0.929276	0.579944	1.60235	0.109077	0.541879			519	ENSDARG00000003903	hapln2	16.6607	-0.117544	0.467236	-0.251573	0.801371	0.979377
520	ENSDARG00000003904	sycp1	53.5579	-0.0802747	0.261127	-0.307416	0.758527	0.957865			520	ENSDARG00000003904	sycp1	22.5981	-0.0320482	0.405883	-0.0789591	0.937065	0.99279
521	ENSDARG00000003909	ftr01	20.2281	2.29748	1.39887	1.64238	0.100511	0.525223			521	ENSDARG00000003909	ftr01	27.1416	-1.99827	0.410547	-4.86735	1.13106e-06	0.000111272
522	ENSDARG00000003910	med13b	598.081	0.0361048	0.177583	0.203312	0.838891	0.976417			522	ENSDARG00000003910	med13b	926.12	0.0447796	0.113654	0.394	0.693581	0.96736
523	ENSDARG00000003920	setb	3852.41	0.0286856	0.0823048	0.348529	0.727443	0.949141			523	ENSDARG00000003920	setb	5222.88	-0.0466706	0.0681663	-0.684657	0.493561	0.931926
524	ENSDARG00000003925	cx28.6	21.0028	-0.427843	0.41519	-1.03047	0.302787	0.768916			524	ENSDARG00000003925	cx28.6	14.4409	-0.260033	0.523314	-0.496897	0.619262	0.957354
525	ENSDARG00000003927	cldn12	464.035	0.0407952	0.111489	0.365912	0.714431	0.945821			525	ENSDARG00000003927	cldn12	708	0.0981968	0.0944039	1.04018	0.298258	0.85401
526	ENSDARG00000003931	cndp2	951.823	-0.0527934	0.13948	-0.378501	0.705058	0.944016			526	ENSDARG00000003931	cndp2	799.031	-0.202832	0.0949611	-2.13594	0.0326841	0.352204
527	ENSDARG00000003934	nxnl2	114.537	-0.0636627	0.230991	-0.275607	0.78285	0.962328			527	ENSDARG00000003934	nxnl2	203.017	-0.0685703	0.158682	-0.432124	0.665651	0.964736
528	ENSDARG00000003938	rpa1	1159.96	0.17122	0.125865	1.36034	0.173721	0.646897			528	ENSDARG00000003938	rpa1	1747.19	-0.0886094	0.0782427	-1.13249	0.257427	0.825314
529	ENSDARG00000003940	mtfr1l	582.636	0.223463	0.128554	1.73828	0.0821611	0.482431			529	ENSDARG00000003940	mtfr1l	1086.12	0.0165498	0.0879408	0.188192	0.850726	0.985174
530	ENSDARG00000003941	rrs1	323.166	-0.118164	0.160998	-0.733949	0.46298	0.864191			530	ENSDARG00000003941	rrs1	351.142	0.18066	0.123145	1.46705	0.142362	0.684315
531	ENSDARG00000003944	nmur1b	1.57406	0	2.31584	0	1	NA			531	ENSDARG00000003944	nmur1b	1.82949	-2.20546	1.63464	-1.3492	0.177272	NA
532	ENSDARG00000003952	pfn2	7963.93	-0.0446989	0.116182	-0.38473	0.700437	0.942841			532	ENSDARG00000003952	pfn2	7566.99	-0.0940084	0.0718325	-1.30872	0.19063	0.755212
533	ENSDARG00000003961	parp3	182.305	0.325087	0.164211	1.97969	0.0477381	0.380493			533	ENSDARG00000003961	parp3	231.452	-0.052849	0.136438	-0.387348	0.698499	0.967998
534	ENSDARG00000003963	traf4a	468.731	0.0302888	0.100722	0.300715	0.763632	0.959055			534	ENSDARG00000003963	traf4a	818.402	-0.0848733	0.0889745	-0.953905	0.340132	0.87805
535	ENSDARG00000003965	tlx1	29.5708	-0.119882	0.416176	-0.288057	0.773303	0.960624			535	ENSDARG00000003965	tlx1	26.3592	-0.644697	0.39923	-1.61485	0.106343	0.615567
536	ENSDARG00000003968	larp6b	3.15679	-1.42516	1.95345	-0.729562	0.465658	0.864997			536	ENSDARG00000003968	larp6b	1.02088	1.11089	2.07293	0.535901	0.592027	NA
537	ENSDARG00000003970	trim35-13	62.605	0.216401	0.246523	0.877811	0.380046	0.823607			537	ENSDARG00000003970	trim35-13	51.8805	0.468236	0.272083	1.72094	0.0852625	0.560519
538	ENSDARG00000003971	isl2a	321.982	0.0595819	0.133829	0.445209	0.656169	0.929684			538	ENSDARG00000003971	isl2a	550.361	-0.133587	0.103412	-1.29179	0.19643	0.761835
539	ENSDARG00000003973	chordc1a	90.4627	0.219861	0.186779	1.17712	0.239147	0.719781			539	ENSDARG00000003973	chordc1a	69.7883	0.035648	0.235606	0.151303	0.879737	0.987881
540	ENSDARG00000003974	spoplb	446.116	-0.138956	0.145906	-0.952366	0.340911	0.795603			540	ENSDARG00000003974	spoplb	546.153	-0.0280631	0.109093	-0.25724	0.796993	0.978569
541	ENSDARG00000003977	zgc:153896	52.8038	0.0140332	0.370733	0.0378525	0.969805	1			541	ENSDARG00000003977	zgc:153896	30.5911	-0.507922	0.362111	-1.40267	0.160715	0.713833
542	ENSDARG00000003984	LTN1	315.445	-0.00463265	0.171676	-0.0269848	0.978472	1			542	ENSDARG00000003984	LTN1	509.467	0.0510945	0.115096	0.443928	0.657095	0.962166
543	ENSDARG00000003989	crhr1	33.6547	0.325137	0.367843	0.883902	0.376749	0.822258			543	ENSDARG00000003989	crhr1	30.0063	-0.0717447	0.346262	-0.207198	0.835856	0.984089
544	ENSDARG00000003991	fhl2b	259.147	-1.1024	0.243909	-4.51971	6.19235e-06	0.00126971			544	ENSDARG00000003991	fhl2b	157.568	0.0266517	0.170648	0.15618	0.875891	0.987881
545	ENSDARG00000003994	syt9a	235.728	0.145779	0.168735	0.863954	0.387613	0.827592			545	ENSDARG00000003994	syt9a	633.669	0.0199696	0.102984	0.19391	0.846246	0.985174
546	ENSDARG00000003998	phyhipla	50.9252	0.785008	0.305476	2.56979	0.0101761	0.175289			546	ENSDARG00000003998	phyhipla	95.116	0.0483089	0.213071	0.226727	0.820636	0.981594
547	ENSDARG00000004015	adcyap1a	86.1541	-0.186774	0.33624	-0.555477	0.578568	0.905417			547	ENSDARG00000004015	adcyap1a	160.873	-0.505805	0.164779	-3.06959	0.0021435	0.0563639
548	ENSDARG00000004017	spag1a	295.994	0.176388	0.136597	1.2913	0.196599	0.676952			548	ENSDARG00000004017	spag1a	540.737	0.184248	0.107171	1.7192	0.085578	0.561521
549	ENSDARG00000004018	CHST13	73.6491	0.187675	0.230154	0.815433	0.414824	0.838698			549	ENSDARG00000004018	CHST13	104.697	0.0735748	0.201969	0.364288	0.715643	0.96909
550	ENSDARG00000004023	isl1	781.418	0.0703252	0.152685	0.46059	0.645093	0.926728			550	ENSDARG00000004023	isl1	1841.71	-0.118763	0.0742639	-1.5992	0.109776	0.623766
551	ENSDARG00000004034	arhgdig	1690.64	0.0727563	0.129366	0.562406	0.57384	0.904296			551	ENSDARG00000004034	arhgdig	2008.15	0.0989401	0.077402	1.27826	0.201157	0.766855
552	ENSDARG00000004037	cog2	328.576	0.0493639	0.1294	0.381483	0.702845	0.943622			552	ENSDARG00000004037	cog2	505.457	0.0845815	0.108424	0.7801	0.435332	0.914408
553	ENSDARG00000004046	phf6	304.455	-0.0518732	0.118388	-0.438164	0.661268	0.930581			553	ENSDARG00000004046	phf6	355.927	0.00330257	0.11759	0.0280856	0.977594	0.996762
554	ENSDARG00000004049	marcksa	401.222	0.155726	0.163131	0.954606	0.339777	0.795226			554	ENSDARG00000004049	marcksa	620.264	0.056826	0.105815	0.53703	0.591247	0.954193
555	ENSDARG00000004051	CR354540.1	21.5818	-0.582157	0.379486	-1.53407	0.125013	0.572594			555	ENSDARG00000004051	CR354540.1	21.3074	-0.224284	0.409466	-0.547748	0.583865	0.952214
556	ENSDARG00000004055	uhrf1bp1l	277.74	0.15238	0.162031	0.940433	0.346996	0.79983			556	ENSDARG00000004055	uhrf1bp1l	602.753	-0.221619	0.104625	-2.11822	0.0341565	0.359261
557	ENSDARG00000004059	galk2	57.7772	-1.2487	0.528005	-2.36493	0.0180333	0.237135			557	ENSDARG00000004059	galk2	50.9283	-0.33327	0.275743	-1.20862	0.226807	0.794528
558	ENSDARG00000004060	bhlhe40	1976.05	-0.0507331	0.268929	-0.188648	0.850368	0.978251			558	ENSDARG00000004060	bhlhe40	2792.74	0.120181	0.0755845	1.59003	0.111829	0.627242
559	ENSDARG00000004074	bach2b	219.798	0.0109037	0.180506	0.0604065	0.951832	0.99801			559	ENSDARG00000004074	bach2b	314.282	-0.103677	0.122361	-0.847305	0.396825	0.899672
560	ENSDARG00000004078	acsl4a	705.17	-0.198632	0.195583	-1.01559	0.309824	0.774621			560	ENSDARG00000004078	acsl4a	1149.39	-0.107606	0.0843876	-1.27514	0.202259	0.768575
561	ENSDARG00000004082	cx39.9	282.396	-0.140431	0.241701	-0.58101	0.561234	0.90039			561	ENSDARG00000004082	cx39.9	87.1411	0.254812	0.221705	1.14933	0.250422	0.820164
562	ENSDARG00000004094	acsbg2	1054.08	0.256325	0.116493	2.20035	0.0277823	0.29637			562	ENSDARG00000004094	acsbg2	2055.55	-0.0486117	0.0830481	-0.585345	0.558316	0.948478
563	ENSDARG00000004105	tie1	413.831	-0.0635905	0.161967	-0.392614	0.694605	0.941093			563	ENSDARG00000004105	tie1	281.206	-0.135859	0.148054	-0.917636	0.358809	0.884602
564	ENSDARG00000004111	esr1	10.6267	0.891475	0.66488	1.34081	0.179984	0.655675			564	ENSDARG00000004111	esr1	10.4394	0.413506	0.603909	0.684715	0.493524	NA
565	ENSDARG00000004114	tti1	78.7345	-0.114207	0.233924	-0.488222	0.625393	0.920625			565	ENSDARG00000004114	tti1	147.858	-0.330151	0.185074	-1.78389	0.074442	0.531413
566	ENSDARG00000004115	mgat4b	511.607	0.0742517	0.147167	0.504541	0.613881	0.915998			566	ENSDARG00000004115	mgat4b	616.178	0.0614638	0.0997316	0.616292	0.537702	0.943336
567	ENSDARG00000004130	mvk	60.1912	-0.271556	0.280082	-0.969558	0.332267	0.789602			567	ENSDARG00000004130	mvk	103.169	0.055715	0.194742	0.286097	0.774804	0.975687
568	ENSDARG00000004131	rttn	69.0911	0.289872	0.264368	1.09647	0.272872	0.748807			568	ENSDARG00000004131	rttn	96.0028	-0.197064	0.20384	-0.966762	0.333663	0.874933
569	ENSDARG00000004132	usp19	801.055	-0.0416817	0.133689	-0.311782	0.755206	0.956367			569	ENSDARG00000004132	usp19	1098.64	0.0178212	0.0915659	0.194627	0.845685	0.985174
570	ENSDARG00000004141	DHRS11 (1 of many)	289.841	-0.415128	0.325495	-1.27537	0.202177	0.682294			570	ENSDARG00000004141	DHRS11 (1 of many)	256.482	-0.448973	0.1393	-3.22306	0.0012683	0.037265
571	ENSDARG00000004150	grm2a	137.17	0.958345	0.252588	3.7941	0.000148178	0.0121748			571	ENSDARG00000004150	grm2a	392.194	0.11288	0.118968	0.948825	0.342709	0.878434
572	ENSDARG00000004151	rab23	70.6419	-0.297769	0.228297	-1.30431	0.192128	0.672283			572	ENSDARG00000004151	rab23	44.7652	-0.0128211	0.29727	-0.0431295	0.965598	0.996315
573	ENSDARG00000004154	orai1b	50.2175	-0.380401	0.322948	-1.1779	0.238835	0.719781			573	ENSDARG00000004154	orai1b	38.2475	0.294853	0.324053	0.90989	0.362881	0.885944
574	ENSDARG00000004158	tmem63c	84.2359	0.635149	0.249428	2.54642	0.0108833	0.181938			574	ENSDARG00000004158	tmem63c	181.953	-0.199531	0.165457	-1.20594	0.227842	0.794963
575	ENSDARG00000004160	reep3b	618.007	-0.193175	0.111564	-1.73152	0.0833594	0.484434			575	ENSDARG00000004160	reep3b	784.519	0.00895412	0.0900703	0.0994125	0.920811	0.992138
576	ENSDARG00000004161	ik	1086.7	-0.121922	0.0944001	-1.29154	0.196516	0.676952			576	ENSDARG00000004161	ik	1633.53	0.0456348	0.0796761	0.572754	0.566811	0.948739
577	ENSDARG00000004167	zgc:110366	114.05	-0.39754	0.230026	-1.72824	0.0839451	0.486647			577	ENSDARG00000004167	zgc:110366	108.365	0.077844	0.197217	0.394712	0.693055	0.96736
578	ENSDARG00000004169	stmn1a	1682.54	-0.173218	0.211528	-0.818887	0.412851	0.838123			578	ENSDARG00000004169	stmn1a	956.717	-0.120713	0.0974768	-1.23838	0.215575	0.783025
579	ENSDARG00000004171	rabac1	771.543	-0.00415447	0.111195	-0.037362	0.970196	1			579	ENSDARG00000004171	rabac1	697.759	0.208844	0.0929615	2.24657	0.0246677	0.302262
580	ENSDARG00000004173	copa	2772.91	0.0278415	0.064385	0.432423	0.665434	0.932595			580	ENSDARG00000004173	copa	4745.28	-0.0388878	0.0642239	-0.605503	0.544845	0.945463
581	ENSDARG00000004174	cnot1	2384.1	0.0010371	0.132815	0.00780865	0.99377	1			581	ENSDARG00000004174	cnot1	4361.96	-0.00609282	0.0897641	-0.0678759	0.945884	0.993759
582	ENSDARG00000004176	ulk4	46.1237	-0.00771301	0.303271	-0.0254328	0.97971	1			582	ENSDARG00000004176	ulk4	70.5663	-0.151086	0.232225	-0.650602	0.515304	0.9377
583	ENSDARG00000004177	fam169ab	226.977	-0.058199	0.173847	-0.334772	0.737797	0.95259			583	ENSDARG00000004177	fam169ab	190.118	0.239384	0.147853	1.61907	0.105433	0.614144
584	ENSDARG00000004184	nf1b	123.326	0.0765606	0.197406	0.387834	0.698139	0.942433			584	ENSDARG00000004184	nf1b	96.4202	0.321958	0.203709	1.58048	0.113997	0.632839
585	ENSDARG00000004187	zgc:122979	73.5712	-0.401004	0.447359	-0.896381	0.370049	0.818446			585	ENSDARG00000004187	zgc:122979	148.878	0.57514	0.178849	3.21579	0.00130087	0.0381087
586	ENSDARG00000004189	cbx1a	1206.98	0.09812	0.129125	0.759883	0.447325	0.856073			586	ENSDARG00000004189	cbx1a	1613.37	0.0739374	0.0791134	0.934575	0.350007	0.880195
587	ENSDARG00000004196	tnfsf10l	478.77	0.0610773	0.128725	0.474481	0.635157	0.924272			587	ENSDARG00000004196	tnfsf10l	469.82	0.0329608	0.107016	0.307998	0.758084	0.975374
588	ENSDARG00000004199	spam1	144.333	-0.0365716	0.580979	-0.0629483	0.949808	0.99801			588	ENSDARG00000004199	spam1	84.5056	0.585431	0.249124	2.34996	0.0187755	0.255518
589	ENSDARG00000004204	efhc2	27.2292	0.0683669	0.365512	0.187044	0.851626	0.978548			589	ENSDARG00000004204	efhc2	35.7259	0.0839682	0.330965	0.253707	0.799722	0.979377
590	ENSDARG00000004211	ccdc106a	653.305	-0.0348741	0.144528	-0.241297	0.809325	0.969828			590	ENSDARG00000004211	ccdc106a	765.415	-0.0522571	0.0914701	-0.571303	0.567794	0.948739
591	ENSDARG00000004218	rnd1b	255.129	-0.157367	0.205375	-0.766244	0.443531	0.854255			591	ENSDARG00000004218	rnd1b	608.863	0.11803	0.106802	1.10513	0.269102	0.834439
592	ENSDARG00000004219	slc6a3	63.9722	1.01878	0.504844	2.01801	0.0435905	0.365542			592	ENSDARG00000004219	slc6a3	169.636	-0.126117	0.175849	-0.717191	0.473256	0.924993
593	ENSDARG00000004227	pde3a	109.066	0.0101164	0.22146	0.0456803	0.963565	0.999842			593	ENSDARG00000004227	pde3a	60.0496	0.0268807	0.276508	0.0972151	0.922556	0.99233
594	ENSDARG00000004232	dlb	489.329	0.0749722	0.280174	0.267591	0.789014	0.963602			594	ENSDARG00000004232	dlb	441.015	0.125134	0.111307	1.12422	0.260918	0.829083
595	ENSDARG00000004243	asic4b	9.44213	1.0679	0.738128	1.44676	0.147963	0.608936			595	ENSDARG00000004243	asic4b	9.59203	0.204728	0.615705	0.332509	0.739505	NA
596	ENSDARG00000004246	slit2	648.138	0.342419	0.144696	2.36647	0.0179585	0.2367			596	ENSDARG00000004246	slit2	1380.92	0.132096	0.0824103	1.60291	0.108954	0.622318
597	ENSDARG00000004251	dhfr	234.451	-0.146194	0.170524	-0.857326	0.391265	0.827902			597	ENSDARG00000004251	dhfr	275.043	-0.103156	0.128299	-0.804026	0.421382	0.90651
598	ENSDARG00000004256	wnt11	44.0298	-0.574292	0.267413	-2.14758	0.0317468	0.316921			598	ENSDARG00000004256	wnt11	33.4378	-0.0638688	0.362544	-0.176168	0.860162	0.985773
599	ENSDARG00000004260	cul5b	28.9651	0.14498	0.448365	0.323353	0.746428	0.955074			599	ENSDARG00000004260	cul5b	73.8902	0.00948298	0.23042	0.0411552	0.967172	0.996315
600	ENSDARG00000004261	tmed9	1766.86	0.100945	0.109516	0.921736	0.356666	0.807342			600	ENSDARG00000004261	tmed9	2197.1	0.0955929	0.075257	1.27022	0.204007	0.771764
601	ENSDARG00000004262	cyp46a1.2	32.6008	-0.212914	0.362313	-0.587651	0.556766	0.899063			601	ENSDARG00000004262	cyp46a1.2	23.4715	0.405039	0.393892	1.0283	0.303808	0.858093
602	ENSDARG00000004270	atl3	745.475	-0.00552899	0.115303	-0.047952	0.961755	0.999451			602	ENSDARG00000004270	atl3	747.529	-0.018935	0.0937107	-0.202058	0.839871	0.984979
603	ENSDARG00000004274	zgc:112496	73.9641	0.294212	0.266069	1.10577	0.268825	0.744925			603	ENSDARG00000004274	zgc:112496	52.4932	-0.072141	0.278798	-0.258757	0.795822	0.978498
604	ENSDARG00000004280	seh1l	647.276	-0.0148978	0.137469	-0.108372	0.9137	0.992796			604	ENSDARG00000004280	seh1l	763.895	-0.0321517	0.095185	-0.337781	0.735528	0.972535
605	ENSDARG00000004282	zgc:77375	258.855	-0.673537	0.215106	-3.13119	0.001741	0.0644991			605	ENSDARG00000004282	zgc:77375	136.342	-0.192237	0.188501	-1.01982	0.307815	0.861088
606	ENSDARG00000004291	hecw1b	72.2032	0.263864	0.260863	1.0115	0.311776	0.776164			606	ENSDARG00000004291	hecw1b	102.37	-0.0283135	0.220183	-0.128591	0.897681	0.990121
607	ENSDARG00000004296	ambp	2317.27	-0.398351	0.212901	-1.87107	0.0613359	0.424867			607	ENSDARG00000004296	ambp	1372.92	0.185547	0.107394	1.72772	0.0840389	0.557646
608	ENSDARG00000004297	irf2bpl	1304.83	0.0575579	0.122123	0.47131	0.637419	0.924779			608	ENSDARG00000004297	irf2bpl	1973.93	-0.0210859	0.0808967	-0.260653	0.79436	0.977937
609	ENSDARG00000004301	rhogb	235.666	0.0318244	0.150871	0.210938	0.832936	0.975379			609	ENSDARG00000004301	rhogb	153.957	-0.219149	0.179931	-1.21796	0.223238	0.789115
610	ENSDARG00000004302	slc45a1	105.672	0.222457	0.348655	0.638043	0.523446	0.888516			610	ENSDARG00000004302	slc45a1	248.479	0.0879513	0.137417	0.640032	0.522152	0.939056
611	ENSDARG00000004305	vangl1	115.594	0.0745883	0.201945	0.369349	0.711868	0.945821			611	ENSDARG00000004305	vangl1	224.907	-0.0155163	0.137866	-0.112547	0.91039	0.990702
612	ENSDARG00000004306	klhl18	119.96	0.00289678	0.20871	0.0138795	0.988926	1			612	ENSDARG00000004306	klhl18	263.974	0.266669	0.135068	1.97433	0.048344	0.433147
613	ENSDARG00000004307	lypd6	141.534	-0.139292	0.205049	-0.679313	0.49694	0.878572			613	ENSDARG00000004307	lypd6	206.551	-0.0837023	0.151606	-0.552103	0.580877	0.951731
614	ENSDARG00000004308	fam8a1b	204.742	-0.0684898	0.159759	-0.428707	0.668136	0.933086			614	ENSDARG00000004308	fam8a1b	247.437	0.0360731	0.147558	0.244467	0.806869	0.980254
615	ENSDARG00000004311	ldlrap1a	302.221	-0.0870106	0.174606	-0.498326	0.618254	0.916585			615	ENSDARG00000004311	ldlrap1a	180.009	-0.0269025	0.166338	-0.161734	0.871516	0.987754
616	ENSDARG00000004318	cbwd	220.818	-0.00296414	0.171841	-0.0172493	0.986238	1			616	ENSDARG00000004318	cbwd	201.964	0.0276932	0.152321	0.181809	0.855733	0.985174
617	ENSDARG00000004322	ush1ga	49.0413	0.252519	0.35569	0.709943	0.47774	0.869292			617	ENSDARG00000004322	ush1ga	114.734	0.106916	0.192658	0.55495	0.578929	0.951052
618	ENSDARG00000004325	casp9	270.222	-0.116297	0.173317	-0.671006	0.502217	0.881277			618	ENSDARG00000004325	casp9	342.946	-0.28778	0.128847	-2.23351	0.0255154	0.309193
619	ENSDARG00000004328	LIN28A	16.8968	-0.348459	0.390964	-0.891283	0.372777	0.819953			619	ENSDARG00000004328	LIN28A	1.166	0.39312	1.83076	0.214731	0.829977	NA
620	ENSDARG00000004336	exoc4	276.781	0.128872	0.157102	0.820308	0.41204	0.838123			620	ENSDARG00000004336	exoc4	403.674	0.126527	0.116276	1.08817	0.276521	0.839541
621	ENSDARG00000004343	nelfe	438.899	0.046361	0.160552	0.28876	0.772765	0.960624			621	ENSDARG00000004343	nelfe	435.532	-0.0385853	0.112805	-0.342052	0.732312	0.971719
622	ENSDARG00000004358	gnb3a	603.87	-0.23659	0.538715	-0.439174	0.660536	0.930581			622	ENSDARG00000004358	gnb3a	1729.86	-0.183327	0.087073	-2.10544	0.0352534	0.365357
623	ENSDARG00000004363	lhfpl6	392.846	0.193838	0.124309	1.55933	0.118919	0.562318			623	ENSDARG00000004363	lhfpl6	401.395	0.110466	0.115874	0.953335	0.34042	0.87805
624	ENSDARG00000004372	fmnl3	359.884	-0.106679	0.161197	-0.661791	0.508105	0.883056			624	ENSDARG00000004372	fmnl3	363.934	0.162958	0.119934	1.35873	0.174232	0.734375
625	ENSDARG00000004377	ppp1r13ba	629.156	-0.000169109	0.143541	-0.00117812	0.99906	1			625	ENSDARG00000004377	ppp1r13ba	731.345	0.0991893	0.105886	0.936756	0.348884	0.880195
626	ENSDARG00000004378	yrk	349.06	0.0433796	0.128569	0.337402	0.735814	0.951543			626	ENSDARG00000004378	yrk	272.734	0.0302232	0.133995	0.225555	0.821547	0.981928
627	ENSDARG00000004386	si:dkey-153k10.9	498.4	-0.155241	0.181165	-0.856903	0.391498	0.827902			627	ENSDARG00000004386	si:dkey-153k10.9	1430.94	-0.00275848	0.0774793	-0.0356028	0.971599	0.996315
628	ENSDARG00000004392	hdr	177.433	0.262784	0.210536	1.24817	0.211969	0.693592			628	ENSDARG00000004392	hdr	74.1042	0.0823266	0.246942	0.333384	0.738844	0.972722
629	ENSDARG00000004396	b3gnt5b	54.3369	-0.0813969	0.303798	-0.26793	0.788753	0.963568			629	ENSDARG00000004396	b3gnt5b	73.8353	-0.13264	0.225097	-0.589259	0.555687	0.947621
630	ENSDARG00000004402	elovl6	408.105	0.104901	0.18725	0.560216	0.575332	0.904739			630	ENSDARG00000004402	elovl6	823.749	0.141632	0.0984267	1.43896	0.150163	0.698387
631	ENSDARG00000004405	snx10a	76.0064	-0.617414	0.40525	-1.52354	0.127624	0.576985			631	ENSDARG00000004405	snx10a	58.6996	-0.299383	0.296558	-1.00953	0.312722	0.864656
632	ENSDARG00000004406	spra	219.741	0.269061	0.1592	1.69009	0.0910116	0.50549			632	ENSDARG00000004406	spra	246.967	0.123312	0.136613	0.902632	0.366721	0.88734
633	ENSDARG00000004415	tcf7l2	1462.15	0.108417	0.12435	0.871869	0.38328	0.825809			633	ENSDARG00000004415	tcf7l2	3178.16	-0.114928	0.0722846	-1.58994	0.111849	0.627242
634	ENSDARG00000004427	dpy30	528.294	-0.329466	0.170267	-1.93499	0.0529914	0.399808			634	ENSDARG00000004427	dpy30	443.97	-0.368636	0.133465	-2.76203	0.00574423	0.113814
635	ENSDARG00000004433	btk	54.4459	0.0967206	0.239898	0.403174	0.68682	0.93875			635	ENSDARG00000004433	btk	34.282	-0.0454495	0.332983	-0.136492	0.891433	0.989291
636	ENSDARG00000004436	fam92a1	133.504	-0.174718	0.177753	-0.982928	0.325643	0.784564			636	ENSDARG00000004436	fam92a1	101.916	-0.160449	0.203998	-0.786521	0.431562	0.91277
637	ENSDARG00000004445	grm5a	72.6178	-0.0724944	0.462392	-0.156781	0.875417	0.984383			637	ENSDARG00000004445	grm5a	162.185	0.0367265	0.16427	0.223573	0.823089	0.982189
638	ENSDARG00000004447	aplnr2	33.0571	-0.0537071	0.461313	-0.116422	0.907318	0.991745			638	ENSDARG00000004447	aplnr2	21.6286	0.278824	0.415801	0.670571	0.502494	0.935304
639	ENSDARG00000004451	tnfrsfa	293.886	-0.0434467	0.143564	-0.30263	0.762172	0.95835			639	ENSDARG00000004451	tnfrsfa	372.044	0.042099	0.129194	0.325859	0.744531	0.974094
640	ENSDARG00000004452	tardbpl	2848.32	0.0995548	0.0882359	1.12828	0.259201	0.736127			640	ENSDARG00000004452	tardbpl	4833.35	-0.0479727	0.0735161	-0.652546	0.514049	0.936851
641	ENSDARG00000004455	p2rx5	119.347	0.32616	0.184602	1.76683	0.0772567	0.46958			641	ENSDARG00000004455	p2rx5	92.4107	0.205623	0.203955	1.00817	0.313371	0.865132
642	ENSDARG00000004459	unc119.2	22.7371	0.184246	0.525119	0.350866	0.725689	0.948653			642	ENSDARG00000004459	unc119.2	36.4831	0.625474	0.356353	1.75521	0.0792235	0.547489
643	ENSDARG00000004460	desi2	252.568	0.0854793	0.168746	0.506555	0.612467	0.915727			643	ENSDARG00000004460	desi2	412.235	-0.0948642	0.113049	-0.839142	0.40139	0.90084
644	ENSDARG00000004470	prkcsh	1031.29	0.00238279	0.0912493	0.026113	0.979167	1			644	ENSDARG00000004470	prkcsh	2006.41	-0.053847	0.0716101	-0.751948	0.452082	0.918781
645	ENSDARG00000004472	atat1	253.277	-0.0015081	0.185168	-0.00814451	0.993502	1			645	ENSDARG00000004472	atat1	392.602	-0.00133458	0.119303	-0.0111865	0.991075	0.997679
646	ENSDARG00000004473	tbx21	42.9506	0.462369	0.460083	1.00497	0.314912	0.777649			646	ENSDARG00000004473	tbx21	21.1471	-0.528484	0.431162	-1.22572	0.220303	0.787184
647	ENSDARG00000004492	pcyt1ab	195.41	-0.0347654	0.170359	-0.204071	0.838298	0.976395			647	ENSDARG00000004492	pcyt1ab	240.172	-0.239753	0.139114	-1.72343	0.0848105	0.560519
648	ENSDARG00000004497	tspan33a	307.296	0.0125973	0.207236	0.0607874	0.951529	0.99801			648	ENSDARG00000004497	tspan33a	222.07	0.119891	0.140258	0.854793	0.392666	0.897688
649	ENSDARG00000004498	xkr8.1	14.2926	0.0925356	0.450951	0.205201	0.837415	0.9761			649	ENSDARG00000004498	xkr8.1	14.6014	1.02894	0.500635	2.05527	0.0398528	0.391511
650	ENSDARG00000004502	rcor3	70.5444	0.0808352	0.257918	0.313415	0.753966	0.955912			650	ENSDARG00000004502	rcor3	67.8064	0.134037	0.247741	0.54104	0.58848	0.953319
651	ENSDARG00000004517	ppat	445.133	-0.717252	0.165759	-4.32708	1.51099e-05	0.00244823			651	ENSDARG00000004517	ppat	323.602	-0.195155	0.12224	-1.5965	0.110378	0.624676
652	ENSDARG00000004525	zgc:63882	157.543	-0.000140187	0.192596	-0.00072788	0.999419	1			652	ENSDARG00000004525	zgc:63882	171.279	-0.0290252	0.157671	-0.184088	0.853945	0.985174
653	ENSDARG00000004527	pin4	304.014	-0.209457	0.206834	-1.01268	0.311211	0.775936			653	ENSDARG00000004527	pin4	317.482	-0.0386768	0.129538	-0.298574	0.765265	0.975374
654	ENSDARG00000004529	zgc:173742	15.7997	-0.122041	0.544636	-0.224078	0.822697	0.971966			654	ENSDARG00000004529	zgc:173742	20.6304	-0.293341	0.441426	-0.66453	0.506351	0.935724
655	ENSDARG00000004537	kmt2a	613.77	0.0344828	0.204311	0.168777	0.865972	0.98245			655	ENSDARG00000004537	kmt2a	399.703	-0.0887102	0.131192	-0.676187	0.498922	0.934006
656	ENSDARG00000004539	ptgs2a	576.354	0.151998	0.145511	1.04458	0.296216	0.764246			656	ENSDARG00000004539	ptgs2a	986.043	0.154931	0.102012	1.51875	0.128827	0.659982
657	ENSDARG00000004561	prkcg	7.1619	0.660096	1.12344	0.587569	0.556822	0.899063			657	ENSDARG00000004561	prkcg	12.5666	0.228225	0.532612	0.428502	0.668286	0.964736
658	ENSDARG00000004574	gtf3c2	81.0667	-0.102109	0.313869	-0.325323	0.744936	0.954956			658	ENSDARG00000004574	gtf3c2	139.443	-0.215796	0.175109	-1.23236	0.217816	0.785256
659	ENSDARG00000004576	plk4	195.4	0.357693	0.192603	1.85716	0.0632889	0.429493			659	ENSDARG00000004576	plk4	283.646	-0.17218	0.127339	-1.35213	0.176332	0.73663
660	ENSDARG00000004577	zgc:194665	147.043	0.00153575	0.212885	0.00721398	0.994244	1			660	ENSDARG00000004577	zgc:194665	296.756	-0.0844605	0.126581	-0.667244	0.504616	0.935617
661	ENSDARG00000004580	nmnat2	426.839	0.179758	0.169272	1.06195	0.28826	0.759235			661	ENSDARG00000004580	nmnat2	1010.79	-0.0160043	0.0959567	-0.166787	0.867538	0.987231
662	ENSDARG00000004581	sel1l	590.96	0.0858312	0.102783	0.835075	0.403676	0.833888			662	ENSDARG00000004581	sel1l	934.28	0.315153	0.0883104	3.5687	0.000358763	0.0136165
663	ENSDARG00000004586	ntrk1	14.8846	0.663693	0.734216	0.903947	0.366023	0.815714			663	ENSDARG00000004586	ntrk1	20.6252	-0.344114	0.465937	-0.738542	0.460185	0.921978
664	ENSDARG00000004587	kat5a	508.732	-0.235062	0.149155	-1.57596	0.115035	0.554651			664	ENSDARG00000004587	kat5a	512.347	-0.0481176	0.108763	-0.442407	0.658195	0.962545
665	ENSDARG00000004588	sox4a	3446.01	-0.0361097	0.108866	-0.331691	0.740123	0.953709			665	ENSDARG00000004588	sox4a	6693.96	-0.138708	0.0645682	-2.14824	0.0316946	0.345305
666	ENSDARG00000004592	gpr22a	130.259	0.035643	0.239123	0.149058	0.881508	0.986908			666	ENSDARG00000004592	gpr22a	284.916	-0.0113194	0.138461	-0.0817515	0.934844	0.992702
667	ENSDARG00000004594	znf800a	184.917	0.00613704	0.13969	0.0439331	0.964958	1			667	ENSDARG00000004594	znf800a	307.566	-0.11282	0.126735	-0.89021	0.373353	0.893571
668	ENSDARG00000004597	lrrc4ba	31.7591	0.202899	0.38351	0.529057	0.596766	0.911757			668	ENSDARG00000004597	lrrc4ba	72.4639	-0.00162315	0.227104	-0.00714718	0.994297	0.998694
669	ENSDARG00000004598	or102-2	1.3164	1.93659	2.0308	0.953606	0.340283	NA			669	ENSDARG00000004598	or102-2	3.78398	-0.660031	0.978092	-0.674815	0.499794	NA
670	ENSDARG00000004616	mtmr2	319.703	-0.0378949	0.128432	-0.295059	0.767949	0.960296			670	ENSDARG00000004616	mtmr2	384.804	0.116027	0.118937	0.975531	0.329297	0.873436
671	ENSDARG00000004618	stx2a	90.7598	0.155194	0.256824	0.604281	0.545657	0.895515			671	ENSDARG00000004618	stx2a	109.713	0.0386389	0.203123	0.190224	0.849134	0.985174
672	ENSDARG00000004621	gpm6ab	3112.56	-0.0755781	0.124714	-0.606011	0.544507	0.895206			672	ENSDARG00000004621	gpm6ab	6160.54	0.0304882	0.0700915	0.434977	0.663579	0.964736
673	ENSDARG00000004627	panx3	35.1114	-0.478929	0.469605	-1.01986	0.307797	0.772996			673	ENSDARG00000004627	panx3	64.1883	-0.0159844	0.254693	-0.0627594	0.949958	0.99381
674	ENSDARG00000004632	egln1b	340.148	-0.148059	0.189558	-0.781076	0.434758	0.850002			674	ENSDARG00000004632	egln1b	315.993	-0.204658	0.128742	-1.58968	0.111908	0.627242
675	ENSDARG00000004633	epn3b	11.5172	0.533435	0.644277	0.827959	0.407694	0.835802			675	ENSDARG00000004633	epn3b	13.6552	0.411446	0.55859	0.736579	0.461379	0.922161
676	ENSDARG00000004634	osbp	247.327	-0.172003	0.167015	-1.02987	0.303072	0.769218			676	ENSDARG00000004634	osbp	145.071	0.200543	0.177126	1.1322	0.257549	0.825314
677	ENSDARG00000004635	epha7	273.355	0.457263	0.163608	2.79486	0.00519217	0.120907			677	ENSDARG00000004635	epha7	665.491	-0.367481	0.103152	-3.56252	0.000367311	0.0138611
678	ENSDARG00000004636	ccdc9	390.888	0.261412	0.161697	1.61668	0.105947	0.534956			678	ENSDARG00000004636	ccdc9	690.323	0.03469	0.107157	0.323729	0.746143	0.97419
679	ENSDARG00000004643	cdhr1a	130.269	0.335277	0.509579	0.657948	0.510571	0.884085			679	ENSDARG00000004643	cdhr1a	397.894	0.280286	0.113695	2.46524	0.013692	0.210066
680	ENSDARG00000004647	spice1	96.3675	0.0352794	0.353721	0.0997381	0.920552	0.994085			680	ENSDARG00000004647	spice1	94.961	-0.0246832	0.211655	-0.11662	0.907161	0.990702
681	ENSDARG00000004648	kctd16a	5.2297	0.0690695	0.833639	0.082853	0.933968	0.996638			681	ENSDARG00000004648	kctd16a	7.48917	-0.0743942	0.705033	-0.105519	0.915964	NA
682	ENSDARG00000004658	zgc:101810	1240.18	-0.0846771	0.110254	-0.768017	0.442477	0.853789			682	ENSDARG00000004658	zgc:101810	529.764	0.24855	0.113933	2.18156	0.0291423	0.330614
683	ENSDARG00000004672	ptk2ab	497.397	-0.0252305	0.136689	-0.184583	0.853556	0.978887			683	ENSDARG00000004672	ptk2ab	807.512	0.046985	0.0926383	0.507187	0.612023	0.95688
684	ENSDARG00000004680	dnajb6a	946.017	-0.0310765	0.105563	-0.294387	0.768462	0.960395			684	ENSDARG00000004680	dnajb6a	1638.27	-0.0448658	0.0870312	-0.515514	0.606194	0.956718
685	ENSDARG00000004687	acaa1	314.082	0.0680151	0.259409	0.262192	0.793173	0.965312			685	ENSDARG00000004687	acaa1	387.328	-0.290521	0.133442	-2.17714	0.0294701	0.332709
686	ENSDARG00000004692	nabp1a	259.391	0.100962	0.151928	0.664541	0.506344	0.883007			686	ENSDARG00000004692	nabp1a	281.88	0.18341	0.134768	1.36093	0.173534	0.732906
687	ENSDARG00000004695	six4a	404.086	0.0664732	0.200038	0.332303	0.739661	0.953588			687	ENSDARG00000004695	six4a	113.706	-0.260648	0.192742	-1.35231	0.176275	0.736614
688	ENSDARG00000004696	eefsec	165.841	-0.143611	0.151885	-0.945527	0.34439	0.798147			688	ENSDARG00000004696	eefsec	144.565	-0.0497749	0.168873	-0.294748	0.768186	0.975687
689	ENSDARG00000004697	rxrgb	216.552	-0.200624	0.182842	-1.09725	0.272531	0.748416			689	ENSDARG00000004697	rxrgb	255.544	-0.443592	0.140813	-3.15023	0.00163142	0.0460662
690	ENSDARG00000004702	irf2bp2a	861.678	0.0595549	0.130261	0.457199	0.647528	0.927091			690	ENSDARG00000004702	irf2bp2a	968.482	0.048473	0.10052	0.482224	0.629647	0.957354
691	ENSDARG00000004706	syf2	914.161	-0.129577	0.129888	-0.997601	0.318473	0.779923			691	ENSDARG00000004706	syf2	1038.22	-0.199891	0.088382	-2.26167	0.0237177	0.297019
692	ENSDARG00000004712	tbr1b	225.108	0.377909	0.240304	1.57263	0.115805	0.555893			692	ENSDARG00000004712	tbr1b	411.835	-0.0592682	0.115665	-0.512412	0.608362	0.956718
693	ENSDARG00000004713	mad2l1	376.583	0.125315	0.27351	0.458175	0.646826	0.926728			693	ENSDARG00000004713	mad2l1	384.877	-0.252307	0.11989	-2.1045	0.035335	0.36572
694	ENSDARG00000004714	tcf12	1484.97	-0.0969607	0.144241	-0.672215	0.501447	0.880897			694	ENSDARG00000004714	tcf12	1604.61	-0.0111871	0.08196	-0.136495	0.89143	0.989291
695	ENSDARG00000004721	mpp5b	23.0815	0.374353	0.569226	0.657653	0.510761	0.884139			695	ENSDARG00000004721	mpp5b	54.841	-0.492315	0.27252	-1.80653	0.0708362	0.520712
696	ENSDARG00000004724	tcea3	339.18	-0.225277	0.201556	-1.11769	0.263701	0.741708			696	ENSDARG00000004724	tcea3	117.767	-0.374018	0.193425	-1.93366	0.0531552	0.452412
697	ENSDARG00000004726	trappc11	666.132	-0.0529575	0.097747	-0.541782	0.587969	0.907732			697	ENSDARG00000004726	trappc11	1104.53	-0.0163553	0.0842612	-0.194102	0.846096	0.985174
698	ENSDARG00000004735	hnrnpub	2833.22	0.118707	0.091611	1.29577	0.195055	0.67483			698	ENSDARG00000004735	hnrnpub	4853.98	-0.00757775	0.0667213	-0.113573	0.909576	0.990702
699	ENSDARG00000004745	lmbr1l	242.614	-0.120524	0.150298	-0.801898	0.422612	0.843493			699	ENSDARG00000004745	lmbr1l	161.274	-0.00331994	0.165564	-0.0200523	0.984002	0.996944
700	ENSDARG00000004748	zgc:100868	899.416	-0.0576192	0.155841	-0.36973	0.711583	0.945821			700	ENSDARG00000004748	zgc:100868	2152.44	-0.0838491	0.118163	-0.709606	0.477948	0.926857
701	ENSDARG00000004753	mylkb	54.4098	-0.42304	0.299492	-1.41253	0.157795	0.623766			701	ENSDARG00000004753	mylkb	58.26	-0.0603522	0.26183	-0.230502	0.817702	0.981594
702	ENSDARG00000004754	hspa4a	769.638	0.293348	0.225578	1.30043	0.193455	0.673662			702	ENSDARG00000004754	hspa4a	1383.39	0.175932	0.0826831	2.12779	0.0333549	0.355558
703	ENSDARG00000004757	ybx1	40864.3	-0.109097	0.0884334	-1.23366	0.21733	0.69815			703	ENSDARG00000004757	ybx1	14079.6	-0.139635	0.0796178	-1.75381	0.0794626	0.547489
704	ENSDARG00000004763	hhla2a.2	7.55847	-1.85806	0.905949	-2.05095	0.0402715	0.350654			704	ENSDARG00000004763	hhla2a.2	5.23838	-0.538653	0.860523	-0.625959	0.531342	NA
705	ENSDARG00000004771	ankrd10b	305.318	0.044309	0.13777	0.321615	0.747744	0.955074			705	ENSDARG00000004771	ankrd10b	327.448	0.119391	0.121505	0.982603	0.325803	0.871896
706	ENSDARG00000004774	wdr36	364.525	-0.376714	0.157809	-2.38715	0.0169796	0.230743			706	ENSDARG00000004774	wdr36	483.772	-0.149939	0.108366	-1.38364	0.166468	0.722981
707	ENSDARG00000004782	fgfr3	1115.16	-0.0866059	0.124529	-0.695471	0.48676	0.873245			707	ENSDARG00000004782	fgfr3	2164.44	0.0836985	0.0738554	1.13328	0.257099	0.825303
708	ENSDARG00000004785	cops2	1089.02	-0.126001	0.119758	-1.05213	0.29274	0.762197			708	ENSDARG00000004785	cops2	950.739	-0.0446022	0.0922844	-0.483312	0.628874	0.957354
709	ENSDARG00000004789	lrp1ba	28.7948	-0.365932	0.512502	-0.71401	0.475221	0.869292			709	ENSDARG00000004789	lrp1ba	27.8302	-0.208854	0.358736	-0.582194	0.560436	0.948728
710	ENSDARG00000004794	ccdc146	16.4137	1.20993	0.426592	2.83628	0.00456429	0.111673			710	ENSDARG00000004794	ccdc146	18.2213	0.329278	0.446187	0.737983	0.460525	0.921978
711	ENSDARG00000004796	mgrn1b	574.405	-0.0234569	0.144782	-0.162016	0.871294	0.983365			711	ENSDARG00000004796	mgrn1b	842.197	0.0572357	0.0940343	0.608669	0.542744	0.944974
712	ENSDARG00000004806	grwd1	274.4	-0.117738	0.138003	-0.853153	0.393574	0.828374			712	ENSDARG00000004806	grwd1	336.207	-0.0469169	0.123204	-0.380806	0.703347	0.968134
713	ENSDARG00000004823	asz1	4.43509	0.0981704	0.877362	0.111893	0.910909	0.992208			713	ENSDARG00000004823	asz1	3.94443	-0.971029	0.973974	-0.996976	0.318776	NA
714	ENSDARG00000004830	flot2a	3407.4	-0.0647693	0.10786	-0.600497	0.548175	0.896644			714	ENSDARG00000004830	flot2a	4681.44	-0.00487875	0.0695829	-0.0701142	0.944103	0.993364
715	ENSDARG00000004836	dnajc5ab	1125.7	0.0340915	0.116595	0.292392	0.769987	0.960484			715	ENSDARG00000004836	dnajc5ab	2686.33	-0.0529006	0.0816297	-0.648056	0.516949	0.938543
716	ENSDARG00000004840	rassf1	463.53	-0.232534	0.142417	-1.63277	0.102518	0.529149			716	ENSDARG00000004840	rassf1	506.361	0.112886	0.111721	1.01042	0.312292	0.864401
717	ENSDARG00000004843	foxp1a	819.095	-0.140247	0.130961	-1.07091	0.284212	0.75523			717	ENSDARG00000004843	foxp1a	737.044	-0.384521	0.0959486	-4.00758	6.13447e-05	0.00326248
718	ENSDARG00000004851	hinfp	95.0274	-0.0171195	0.212611	-0.0805203	0.935823	0.996829			718	ENSDARG00000004851	hinfp	127.289	-0.022039	0.185339	-0.118912	0.905345	0.990702
719	ENSDARG00000004861	esrrga	190.875	0.10309	0.192627	0.535181	0.592524	0.909996			719	ENSDARG00000004861	esrrga	472.855	0.0209476	0.105923	0.197763	0.843231	0.985174
720	ENSDARG00000004864	zgc:171734	0.139092	1.05537	5.26765	0.200349	0.841207	NA			720	ENSDARG00000004864	zgc:171734	0.325453	0.00588362	3.31771	0.0017734	0.998585	NA
721	ENSDARG00000004866	mindy1	525.515	-0.155846	0.138907	-1.12194	0.261889	0.739623			721	ENSDARG00000004866	mindy1	516.495	0.0187735	0.108513	0.173007	0.862646	0.985841
722	ENSDARG00000004869	penka	91.0275	0.182309	0.437202	0.416991	0.676685	0.935656			722	ENSDARG00000004869	penka	221.765	-0.371146	0.142792	-2.5992	0.00934404	0.162078
723	ENSDARG00000004870	psen1	632.079	0.218617	0.116552	1.8757	0.0606962	0.423211			723	ENSDARG00000004870	psen1	875.33	-0.0767572	0.092525	-0.829583	0.406774	0.901305
724	ENSDARG00000004871	mst1rb	5.69334	0.32975	0.822541	0.400891	0.6885	0.939118			724	ENSDARG00000004871	mst1rb	9.9012	0.312306	0.629351	0.496235	0.619729	NA
725	ENSDARG00000004874	spata6l	26.5308	-0.277581	0.384235	-0.722426	0.470032	0.867349			725	ENSDARG00000004874	spata6l	24.2884	-0.237073	0.402908	-0.588404	0.556261	0.947902
726	ENSDARG00000004875	tmc6b	645.474	-0.293152	0.11781	-2.48835	0.0128337	0.19771			726	ENSDARG00000004875	tmc6b	322.458	-0.299038	0.123004	-2.43113	0.0150519	0.224971
727	ENSDARG00000004877	rock2b	414.347	0.129647	0.16653	0.778516	0.436265	0.850864			727	ENSDARG00000004877	rock2b	478.758	-0.0802211	0.117943	-0.68017	0.496397	0.932436
728	ENSDARG00000004880	acsm3	126.517	-0.337133	0.243223	-1.3861	0.165715	0.635372			728	ENSDARG00000004880	acsm3	104.601	-0.176819	0.218201	-0.810352	0.417738	0.906237
729	ENSDARG00000004889	aga	166.916	0.0233611	0.23898	0.0977537	0.922128	0.994346			729	ENSDARG00000004889	aga	188.151	-0.286874	0.153651	-1.86705	0.0618945	0.485483
730	ENSDARG00000004891	pex19	743.623	-0.0813061	0.10532	-0.771991	0.44012	0.852079			730	ENSDARG00000004891	pex19	998.802	0.108163	0.0958606	1.12834	0.259177	0.82755
731	ENSDARG00000004898	zp2l2	0.732041	-3.14675	2.97126	-1.05906	0.289571	NA			731	ENSDARG00000004898	zp2l2	0.995966	-1.05629	2.08542	-0.506513	0.612497	NA
732	ENSDARG00000004904	gys2	600.878	-0.13244	0.238385	-0.555572	0.578503	0.905417			732	ENSDARG00000004904	gys2	274.851	0.441991	0.139019	3.17935	0.00147608	0.0422402
733	ENSDARG00000004906	stip1	1220.66	0.0731026	0.108697	0.672538	0.501241	0.880764			733	ENSDARG00000004906	stip1	1767.99	0.0236699	0.0832523	0.284316	0.776168	0.975826
734	ENSDARG00000004925	immp2l	106.827	-0.118956	0.232705	-0.511186	0.609221	0.915204			734	ENSDARG00000004925	immp2l	83.4645	-0.353935	0.217405	-1.628	0.103526	0.609625
735	ENSDARG00000004930	lmo7a	1092.39	-0.278517	0.166134	-1.67646	0.0936487	0.511703			735	ENSDARG00000004930	lmo7a	1258.42	-0.0175485	0.108209	-0.162171	0.871171	0.987754
736	ENSDARG00000004931	slc8a3	38.8459	0.548795	0.543248	1.01021	0.312395	0.776164			736	ENSDARG00000004931	slc8a3	32.4131	0.239144	0.353951	0.675643	0.499267	0.934006
737	ENSDARG00000004932	anos1b	288.327	-0.27324	0.195539	-1.39737	0.162303	0.629802			737	ENSDARG00000004932	anos1b	336.533	0.161758	0.123645	1.30824	0.190791	0.755212
738	ENSDARG00000004937	skp2	177.362	0.0914519	0.175138	0.52217	0.601552	0.913965			738	ENSDARG00000004937	skp2	159.26	0.0300271	0.163602	0.183538	0.854376	0.985174
739	ENSDARG00000004939	mtdhb	384.551	0.435301	0.160215	2.71697	0.00658819	0.136957			739	ENSDARG00000004939	mtdhb	542.899	0.217142	0.108426	2.00268	0.0452118	0.417766
740	ENSDARG00000004948	bccip	1567.63	-0.0242625	0.146848	-0.165222	0.868769	0.982801			740	ENSDARG00000004948	bccip	966.779	-0.191123	0.093113	-2.05259	0.0401127	0.392085
741	ENSDARG00000004952	rsad2	23.194	-0.620762	0.938142	-0.661693	0.508168	0.883089			741	ENSDARG00000004952	rsad2	4.25171	0.186103	0.979076	0.19008	0.849247	NA
742	ENSDARG00000004953	mxb	4.57083	0.239116	1.15182	0.207599	0.835542	0.976007			742	ENSDARG00000004953	mxb	3.75871	0.835972	1.02128	0.818553	0.413041	NA
743	ENSDARG00000004954	grna	70.2314	-0.39254	0.359467	-1.09201	0.27483	0.750181			743	ENSDARG00000004954	grna	44.7849	0.595861	0.299612	1.98878	0.0467258	0.424613
744	ENSDARG00000004956	zmat2	722.379	-0.108787	0.119078	-0.913583	0.360936	0.811253			744	ENSDARG00000004956	zmat2	725.563	-0.116066	0.09331	-1.24387	0.213547	0.781737
745	ENSDARG00000004964	cyp4t8	164.9	0.237793	0.394211	0.603214	0.546367	0.896107			745	ENSDARG00000004964	cyp4t8	130.665	-0.409844	0.177398	-2.31031	0.0208709	0.27277
746	ENSDARG00000004979	elovl5	134.822	0.246327	0.232909	1.05761	0.290233	0.76078			746	ENSDARG00000004979	elovl5	104.346	0.218606	0.198211	1.10289	0.270074	0.834705
747	ENSDARG00000004988	ppp3ca	742.356	0.137104	0.230141	0.595739	0.55135	0.8974			747	ENSDARG00000004988	ppp3ca	2085.62	-0.0394986	0.0889221	-0.444193	0.656903	0.96205
748	ENSDARG00000005002	brf1b	121.481	-0.125647	0.162662	-0.77244	0.439854	0.852079			748	ENSDARG00000005002	brf1b	154.57	-0.0508732	0.164209	-0.309807	0.756708	0.975374
749	ENSDARG00000005004	slc5a12	69.2214	1.34915	0.586081	2.30198	0.0213361	0.258949			749	ENSDARG00000005004	slc5a12	114.428	0.426432	0.193868	2.1996	0.0278351	0.323391
750	ENSDARG00000005010	si:dkeyp-2e4.8	50.2376	0.00137527	0.270928	0.00507616	0.99595	1			750	ENSDARG00000005010	si:dkeyp-2e4.8	32.1998	-0.477069	0.342869	-1.3914	0.164103	0.71945
751	ENSDARG00000005015	tspy	694.822	-0.0656704	0.108816	-0.6035	0.546176	0.89597			751	ENSDARG00000005015	tspy	775.311	0.0564526	0.0901465	0.626232	0.531163	0.942209
752	ENSDARG00000005023	fkbp9	556.141	-0.236436	0.28124	-0.840692	0.40052	0.831725			752	ENSDARG00000005023	fkbp9	712.503	0.303004	0.323895	0.935502	0.349529	0.880195
753	ENSDARG00000005026	tshz1	538.732	0.00353115	0.114415	0.0308627	0.975379	1			753	ENSDARG00000005026	tshz1	1210.32	-0.104523	0.0855351	-1.22199	0.221713	0.78829
754	ENSDARG00000005034	crppa	289.012	0.0986415	0.154979	0.636482	0.524462	0.888808			754	ENSDARG00000005034	crppa	247.819	0.0445522	0.139917	0.318419	0.750167	0.97419
755	ENSDARG00000005049	rab20	171.987	-0.149425	0.155819	-0.958963	0.337578	0.794562			755	ENSDARG00000005049	rab20	92.1159	-0.304546	0.210905	-1.444	0.14874	0.69636
756	ENSDARG00000005050	wnt2ba	24.9174	0.665279	0.416863	1.59592	0.110507	0.545461			756	ENSDARG00000005050	wnt2ba	22.3369	0.0333312	0.420873	0.0791954	0.936877	0.992702
757	ENSDARG00000005057	dimt1l	212.309	0.127389	0.293486	0.434056	0.664248	0.93177			757	ENSDARG00000005057	dimt1l	214.046	0.271348	0.149468	1.81543	0.0694586	0.514708
758	ENSDARG00000005058	ncapd2	705.775	0.253469	0.242529	1.04511	0.295972	0.764246			758	ENSDARG00000005058	ncapd2	992.159	-0.0702064	0.0920838	-0.762419	0.44581	0.917154
759	ENSDARG00000005078	eif4e3	871.587	0.0583405	0.142897	0.408268	0.683077	0.938167			759	ENSDARG00000005078	eif4e3	781.231	-0.0183978	0.108488	-0.169583	0.865338	0.986385
760	ENSDARG00000005085	ggctb	741.435	0.0472719	0.264838	0.178494	0.858335	0.979774			760	ENSDARG00000005085	ggctb	561.116	-0.00348817	0.110196	-0.0316541	0.974748	0.996605
761	ENSDARG00000005092	cep89	55.9945	0.479229	0.264739	1.8102	0.0702654	0.452111			761	ENSDARG00000005092	cep89	62.6655	0.273818	0.257001	1.06544	0.286678	0.84596
762	ENSDARG00000005095	glcea	152.812	0.298911	0.205549	1.45421	0.145888	0.605234			762	ENSDARG00000005095	glcea	333.427	0.292285	0.121763	2.40045	0.016375	0.236243
763	ENSDARG00000005098	zgc:86764	279.788	0.335644	0.205275	1.63509	0.102029	0.528864			763	ENSDARG00000005098	zgc:86764	311.865	0.00493602	0.128008	0.0385604	0.969241	0.996315
764	ENSDARG00000005104	limk2	622.665	-0.479285	0.120615	-3.97369	7.07671e-05	0.00702093			764	ENSDARG00000005104	limk2	920.398	-0.138002	0.0882583	-1.56361	0.117909	0.641446
765	ENSDARG00000005108	oclna	818.157	-0.236674	0.12376	-1.91237	0.0558283	0.408826			765	ENSDARG00000005108	oclna	873.104	-0.189825	0.107697	-1.76259	0.0779696	0.544026
766	ENSDARG00000005112	cdh17	829.911	-0.178976	0.186983	-0.957175	0.338479	0.795226			766	ENSDARG00000005112	cdh17	2256.76	-0.185891	0.0781068	-2.37996	0.0173146	0.243166
767	ENSDARG00000005115	calub	759.104	0.328914	0.155728	2.11211	0.0346769	0.328212			767	ENSDARG00000005115	calub	1049.99	0.163767	0.0861038	1.90197	0.0571753	0.469122
768	ENSDARG00000005122	atp2a2b	1106.63	0.196266	0.124317	1.57875	0.114393	0.553523			768	ENSDARG00000005122	atp2a2b	2721.14	0.108104	0.0752075	1.4374	0.150603	0.698912
769	ENSDARG00000005126	large1	57.4441	0.232377	0.326013	0.712784	0.475979	0.869292			769	ENSDARG00000005126	large1	36.1501	0.306056	0.324076	0.944395	0.344968	0.878434
770	ENSDARG00000005128	rnaseh2b	239.563	0.00740896	0.131993	0.0561315	0.955237	0.998611			770	ENSDARG00000005128	rnaseh2b	214.838	0.21457	0.140541	1.52675	0.126824	0.656588
771	ENSDARG00000005134	psmd11b	1200.92	0.226875	0.166089	1.36599	0.171942	0.644123			771	ENSDARG00000005134	psmd11b	1092.31	0.118431	0.0890606	1.32978	0.183592	0.747284
772	ENSDARG00000005139	hhatlb	824.225	0.0310117	0.133223	0.23278	0.815932	0.971207			772	ENSDARG00000005139	hhatlb	520.508	0.351619	0.102719	3.42313	0.000619041	0.0208534
773	ENSDARG00000005141	camkvb	150.13	-0.796876	0.39738	-2.00532	0.0449283	0.371348			773	ENSDARG00000005141	camkvb	462.918	0.039357	0.118652	0.331703	0.740114	0.972943
774	ENSDARG00000005150	tbx20	42.8698	0.0232567	0.246667	0.0942841	0.924884	0.994815			774	ENSDARG00000005150	tbx20	32.2259	-0.513625	0.341676	-1.50325	0.132774	0.667381
775	ENSDARG00000005154	aspa	55.0851	0.223514	0.339366	0.658621	0.510139	0.883733			775	ENSDARG00000005154	aspa	9.49816	0.0744517	0.623755	0.11936	0.90499	NA
776	ENSDARG00000005159	cyth1a	203.109	-0.149092	0.186922	-0.797618	0.425092	0.844714			776	ENSDARG00000005159	cyth1a	379.608	-0.0901825	0.124008	-0.72723	0.467085	0.924328
777	ENSDARG00000005162	tpm3	13092.6	0.129126	0.0818046	1.57847	0.114458	0.553653			777	ENSDARG00000005162	tpm3	8487.8	0.0730879	0.0674426	1.08371	0.278495	0.842429
778	ENSDARG00000005163	efr3a	102.291	0.0861383	0.214943	0.40075	0.688604	0.939118			778	ENSDARG00000005163	efr3a	74.2937	-0.0999552	0.232739	-0.429473	0.667579	0.964736
779	ENSDARG00000005172	dynll2b	287.17	-0.256884	0.187119	-1.37284	0.169802	0.641498			779	ENSDARG00000005172	dynll2b	622.146	0.0215471	0.104805	0.205593	0.837109	0.984645
780	ENSDARG00000005176	zgc:101040	43.8047	-0.304044	0.322683	-0.942237	0.346071	0.799369			780	ENSDARG00000005176	zgc:101040	86.7596	-0.202821	0.21695	-0.934872	0.349854	0.880195
781	ENSDARG00000005179	dglucy	360.458	-1.44086	0.246023	-5.85662	4.72392e-09	3.12723e-06			781	ENSDARG00000005179	dglucy	299.811	-0.0808868	0.140251	-0.576729	0.564123	0.948739
782	ENSDARG00000005185	cpn1	11.9954	-0.342399	0.586268	-0.584032	0.559199	0.899517			782	ENSDARG00000005185	cpn1	6.00244	-0.108044	0.842865	-0.128186	0.898001	NA
783	ENSDARG00000005186	sp4	462.523	0.108589	0.131815	0.8238	0.410053	0.836939			783	ENSDARG00000005186	sp4	812.783	0.0960685	0.092722	1.03609	0.300159	0.856224
784	ENSDARG00000005191	ahcy	19111.9	-0.366539	0.144609	-2.53469	0.0112545	0.183909			784	ENSDARG00000005191	ahcy	8165.75	-0.148809	0.0925862	-1.60725	0.108	0.619371
785	ENSDARG00000005210	coro2a	283.94	-0.112394	0.139228	-0.80727	0.419511	0.842383			785	ENSDARG00000005210	coro2a	394.709	0.0214601	0.122502	0.175182	0.860936	0.985773
786	ENSDARG00000005216	zgc:158328	73.9939	-0.0411991	0.28126	-0.146481	0.883542	0.987014			786	ENSDARG00000005216	zgc:158328	20.2078	0.717414	0.435363	1.64785	0.0993829	0.599511
787	ENSDARG00000005218	wrnip1	66.8971	-0.171549	0.241418	-0.710591	0.477338	0.869292			787	ENSDARG00000005218	wrnip1	71.9958	-0.0741574	0.229496	-0.323132	0.746595	0.97419
788	ENSDARG00000005220	pdcd6	495.302	-0.0398607	0.141183	-0.282334	0.777687	0.961073			788	ENSDARG00000005220	pdcd6	564.901	0.0232097	0.107666	0.215572	0.829322	0.982805
789	ENSDARG00000005221	desmb	705.316	-0.852992	0.380404	-2.24233	0.0249398	0.279833			789	ENSDARG00000005221	desmb	182.042	-0.0756442	0.156694	-0.48275	0.629273	0.957354
790	ENSDARG00000005230	ssr2	2651.25	0.0250818	0.133717	0.187573	0.851211	0.978548			790	ENSDARG00000005230	ssr2	2179.63	-0.136577	0.0744636	-1.83415	0.0666322	0.504944
791	ENSDARG00000005232	ccdc85ca	108.358	0.14699	0.215795	0.681158	0.495771	0.87806			791	ENSDARG00000005232	ccdc85ca	53.792	0.177681	0.294374	0.603591	0.546116	0.945526
792	ENSDARG00000005236	srcap	824.465	0.153502	0.169251	0.90695	0.364433	0.814648			792	ENSDARG00000005236	srcap	1394.22	0.0574462	0.0863843	0.665008	0.506046	0.935724
793	ENSDARG00000005246	asb3	87.9293	0.278332	0.23641	1.17733	0.239065	0.719781			793	ENSDARG00000005246	asb3	99.6951	-0.0491334	0.222797	-0.220529	0.825459	0.982196
794	ENSDARG00000005251	rpe	791.069	0.0286323	0.124465	0.230043	0.818058	0.971518			794	ENSDARG00000005251	rpe	483.641	-0.0110636	0.109084	-0.101422	0.919215	0.991623
795	ENSDARG00000005254	kdelr2a	1554.63	-0.0810522	0.119349	-0.679118	0.497063	0.878572			795	ENSDARG00000005254	kdelr2a	1481.87	0.223338	0.0835041	2.67458	0.00748239	0.136997
796	ENSDARG00000005271	zc3h12a	22.8035	0.211077	0.387302	0.544993	0.585759	0.906655			796	ENSDARG00000005271	zc3h12a	27.9403	-0.115202	0.357294	-0.322428	0.747128	0.97419
797	ENSDARG00000005274	rad52	59.0062	0.39761	0.214073	1.85736	0.0632606	0.429493			797	ENSDARG00000005274	rad52	67.809	-0.0400134	0.235597	-0.169838	0.865137	0.986367
798	ENSDARG00000005284	fbxl15	57.8131	0.0274697	0.262372	0.104698	0.916616	0.993451			798	ENSDARG00000005284	fbxl15	86.6567	0.267623	0.210169	1.27337	0.202886	0.769849
799	ENSDARG00000005314	CALHM1 (1 of many)	3.5202	0	1.90122	0	1	1			799	ENSDARG00000005314	CALHM1 (1 of many)	5.35364	0.374081	0.872316	0.428836	0.668043	NA
800	ENSDARG00000005315	celf1	1050.75	0.0369192	0.104283	0.35403	0.723317	0.947898			800	ENSDARG00000005315	celf1	2026.68	0.0450176	0.0752323	0.598381	0.549586	0.946312
801	ENSDARG00000005318	stam2	607.406	-0.0544835	0.10351	-0.52636	0.598638	0.912889			801	ENSDARG00000005318	stam2	722.033	0.00972589	0.0920603	0.105647	0.915862	0.991314
802	ENSDARG00000005320	nipsnap1	89.8432	0.0937917	0.235527	0.39822	0.690468	0.939906			802	ENSDARG00000005320	nipsnap1	83.3845	-0.497626	0.222318	-2.23835	0.025198	0.30686
803	ENSDARG00000005327	ftr66	2.30034	-1.81582	1.67586	-1.08351	0.278581	0.752152			803	ENSDARG00000005327	ftr66	1.96412	0.510644	1.38577	0.368491	0.712507	NA
804	ENSDARG00000005332	lipib	17.9443	0.0959893	0.970026	0.0989554	0.921174	0.994085			804	ENSDARG00000005332	lipib	56.7909	-0.0112483	0.269172	-0.0417887	0.966667	0.996315
805	ENSDARG00000005335	slc22a4	12.9399	0.678006	1.3914	0.487285	0.626056	0.920625			805	ENSDARG00000005335	slc22a4	14.2942	0.321073	0.517551	0.62037	0.535014	0.943336
806	ENSDARG00000005343	ccdc85al	144.356	0.564193	0.233989	2.41119	0.0159006	0.222371			806	ENSDARG00000005343	ccdc85al	283.402	0.0128316	0.126579	0.101373	0.919255	0.991623
807	ENSDARG00000005350	dip2ba	722.065	-0.0385292	0.123409	-0.312208	0.754882	0.956283			807	ENSDARG00000005350	dip2ba	1157.97	-0.120127	0.0897662	-1.33822	0.180824	0.741776
808	ENSDARG00000005355	larp6a	675.703	-0.0425861	0.133725	-0.318461	0.750135	0.955074			808	ENSDARG00000005355	larp6a	370.794	-0.0025404	0.128956	-0.0196997	0.984283	0.996944
809	ENSDARG00000005356	tyro3	49.5445	0.0869796	0.295015	0.294831	0.768123	0.960296			809	ENSDARG00000005356	tyro3	18.1802	0.742982	0.448999	1.65475	0.0979749	0.59749
810	ENSDARG00000005359	sucla2	3977.91	-0.0805233	0.0934741	-0.861451	0.38899	0.827725			810	ENSDARG00000005359	sucla2	3355.22	0.144116	0.0818512	1.76071	0.0782881	0.545287
811	ENSDARG00000005364	grin3ba	28.5445	1.3884	0.367628	3.77664	0.000158957	0.0128329			811	ENSDARG00000005364	grin3ba	56.1994	-0.0416354	0.2722	-0.152959	0.878431	0.987881
812	ENSDARG00000005368	mcamb	571.864	0.0568745	0.121228	0.469153	0.638961	0.924779			812	ENSDARG00000005368	mcamb	718.57	-0.0160101	0.0917426	-0.174511	0.861464	0.985841
813	ENSDARG00000005371	gprc6a	27.1058	-0.469903	0.504129	-0.932108	0.351281	0.802305			813	ENSDARG00000005371	gprc6a	23.8522	0.300678	0.4038	0.744621	0.456501	0.921215
814	ENSDARG00000005372	camk4	203.193	-0.11917	0.253801	-0.46954	0.638684	0.924779			814	ENSDARG00000005372	camk4	361.215	-0.0421258	0.11683	-0.360572	0.718419	0.96909
815	ENSDARG00000005374	tubgcp4	293.051	0.142314	0.139395	1.02094	0.307281	0.772541			815	ENSDARG00000005374	tubgcp4	428.559	0.0883284	0.109986	0.803084	0.421926	0.90651
816	ENSDARG00000005382	prdm9	203.649	-0.291535	0.147886	-1.97135	0.0486837	0.384066			816	ENSDARG00000005382	prdm9	235.192	-0.172801	0.141776	-1.21882	0.222911	0.789115
817	ENSDARG00000005392	slc5a5	9.66369	-1.88032	1.28872	-1.45906	0.144549	0.603539			817	ENSDARG00000005392	slc5a5	15.9483	0.104705	0.595464	0.175838	0.860422	0.985773
818	ENSDARG00000005394	dnmt3aa	77.1368	0.0966803	0.242662	0.398416	0.690324	0.93988			818	ENSDARG00000005394	dnmt3aa	27.9988	0.455369	0.372119	1.22372	0.221058	0.787641
819	ENSDARG00000005397	trim3b	705.498	0.0786576	0.125447	0.627018	0.530648	0.890545			819	ENSDARG00000005397	trim3b	1098.74	0.115617	0.0835421	1.38394	0.166377	0.722981
820	ENSDARG00000005414	grapa	63.859	0.186032	0.28885	0.644044	0.519547	0.887148			820	ENSDARG00000005414	grapa	112.151	-0.0411776	0.204991	-0.200875	0.840796	0.985092
821	ENSDARG00000005416	map3k5	488.331	0.131811	0.196491	0.670825	0.502332	0.881277			821	ENSDARG00000005416	map3k5	677.304	0.00970163	0.101501	0.0955818	0.923853	0.992628
822	ENSDARG00000005423	pgam1a	1437.16	-0.60022	0.200181	-2.99838	0.00271416	0.0850552			822	ENSDARG00000005423	pgam1a	2215.31	-0.0988848	0.0724862	-1.36419	0.172509	0.731348
823	ENSDARG00000005425	wdfy1	128.44	-0.146076	0.162049	-0.90143	0.36736	0.816473			823	ENSDARG00000005425	wdfy1	75.6576	0.11187	0.234523	0.47701	0.633355	0.957562
824	ENSDARG00000005448	mtfmt	113.872	0.139876	0.173567	0.805891	0.420306	0.842383			824	ENSDARG00000005448	mtfmt	109.126	0.148189	0.189916	0.78029	0.43522	0.914408
825	ENSDARG00000005451	gdi2	4066.98	0.000196647	0.0895848	0.00219509	0.998249	1			825	ENSDARG00000005451	gdi2	6163.27	-0.0121218	0.0671885	-0.180414	0.856827	0.985597
826	ENSDARG00000005453	foxp2	256.095	0.357135	0.173732	2.05566	0.0398154	0.348912			826	ENSDARG00000005453	foxp2	462.496	-0.0846482	0.111297	-0.760564	0.446918	0.917154
827	ENSDARG00000005454	tacc3	627.383	0.199613	0.228967	0.871801	0.383317	0.825809			827	ENSDARG00000005454	tacc3	818.875	-0.165597	0.0908671	-1.82241	0.068393	0.512556
828	ENSDARG00000005456	katnb1	547.021	-0.278714	0.127119	-2.19254	0.0283408	0.299296			828	ENSDARG00000005456	katnb1	645.164	-0.0760031	0.0977089	-0.777852	0.436656	0.914408
829	ENSDARG00000005458	csnk1g2a	671.93	0.0768106	0.0815474	0.941914	0.346237	0.799463			829	ENSDARG00000005458	csnk1g2a	908.58	0.0125904	0.0865613	0.145451	0.884355	0.98879
830	ENSDARG00000005462	kif4	469.863	0.410108	0.231633	1.77051	0.0766422	0.468636			830	ENSDARG00000005462	kif4	775.37	-0.0398102	0.0962823	-0.413474	0.679259	0.965257
831	ENSDARG00000005463	slc30a1a	325.132	-0.213175	0.127028	-1.67817	0.0933135	0.511128			831	ENSDARG00000005463	slc30a1a	561.576	0.309768	0.112237	2.75994	0.00578112	0.11443
832	ENSDARG00000005464	dnase1l1	182.103	-0.499105	0.178097	-2.80243	0.00507194	0.119186			832	ENSDARG00000005464	dnase1l1	161.361	-0.0916884	0.171065	-0.535985	0.591969	0.954434
833	ENSDARG00000005468	irf2bp1	600.415	-0.15342	0.152824	-1.0039	0.315428	0.777834			833	ENSDARG00000005468	irf2bp1	628.459	-0.00455976	0.107854	-0.0422772	0.966278	0.996315
834	ENSDARG00000005476	nav3	230.367	-0.0485371	0.168642	-0.287811	0.773492	0.960624			834	ENSDARG00000005476	nav3	219.965	0.186387	0.144676	1.2883	0.19764	0.762928
835	ENSDARG00000005479	tenm3	1172.63	0.0402397	0.134608	0.29894	0.764986	0.959622			835	ENSDARG00000005479	tenm3	2309.56	0.0303122	0.0820724	0.369334	0.711878	0.969006
836	ENSDARG00000005481	nfkbiaa	384.869	-0.303058	0.328696	-0.922002	0.356527	0.807342			836	ENSDARG00000005481	nfkbiaa	539.076	-0.477321	0.136487	-3.49719	0.000470188	0.0170284
837	ENSDARG00000005482	rapgef2	1063.44	-0.0688131	0.133236	-0.516476	0.605522	0.915016			837	ENSDARG00000005482	rapgef2	1973.29	0.0274281	0.080027	0.342735	0.731798	0.971572
838	ENSDARG00000005485	ucmab	402.948	0.444234	0.207449	2.14142	0.0322404	0.318747			838	ENSDARG00000005485	ucmab	686.065	-0.17751	0.106533	-1.66625	0.0956641	0.588752
839	ENSDARG00000005500	dgcr6	200.167	-0.35266	0.177894	-1.98242	0.0474326	0.379101			839	ENSDARG00000005500	dgcr6	198.609	-0.126514	0.145935	-0.866917	0.385988	0.89551
840	ENSDARG00000005510	gdf6b	16.3453	0.0178879	0.384373	0.0465378	0.962882	0.99973			840	ENSDARG00000005510	gdf6b	8.15022	-0.157537	0.66955	-0.235288	0.813985	NA
841	ENSDARG00000005513	naca	16291.5	-0.347082	0.0940672	-3.68973	0.000224495	0.0159842			841	ENSDARG00000005513	naca	9559.05	-0.227226	0.0696682	-3.26154	0.00110808	0.0334011
842	ENSDARG00000005518	slc5a9	41.2907	1.11809	0.311327	3.59135	0.000328965	0.0206003			842	ENSDARG00000005518	slc5a9	73.5668	-0.0847779	0.224565	-0.37752	0.705787	0.968412
843	ENSDARG00000005522	galr1a	6.70121	-0.251855	0.745055	-0.338035	0.735337	0.951543			843	ENSDARG00000005522	galr1a	11.6053	0.0522356	0.567625	0.0920248	0.926678	0.992702
844	ENSDARG00000005525	acy3.2	281.155	0.0512543	0.212061	0.241697	0.809015	0.969828			844	ENSDARG00000005525	acy3.2	225.31	-0.0775225	0.145291	-0.533566	0.593642	0.954434
845	ENSDARG00000005526	igfn1.1	632.511	0.0403379	0.308032	0.130954	0.895812	0.98926			845	ENSDARG00000005526	igfn1.1	815.247	0.374856	0.112966	3.31831	0.000905633	0.0288373
846	ENSDARG00000005536	ubr7	603.106	0.00833558	0.125899	0.0662083	0.947212	0.997371			846	ENSDARG00000005536	ubr7	651.967	-0.0702312	0.0975281	-0.720112	0.471456	0.924838
847	ENSDARG00000005540	xpo7	807.062	0.115124	0.116431	0.988771	0.322775	0.782618			847	ENSDARG00000005540	xpo7	1319.58	-0.148738	0.0791092	-1.88016	0.0600861	0.478687
848	ENSDARG00000005541	wif1	529.454	-0.133004	0.175973	-0.75582	0.449757	0.856979			848	ENSDARG00000005541	wif1	556.887	0.0742177	0.10756	0.690009	0.490189	0.931926
849	ENSDARG00000005544	btbd3a	58.6841	-0.15539	0.279343	-0.556271	0.578026	0.90529			849	ENSDARG00000005544	btbd3a	10.7031	-0.940362	0.650545	-1.4455	0.148318	NA
850	ENSDARG00000005547	rint1	201.091	-0.0668974	0.154706	-0.432416	0.665439	0.932595			850	ENSDARG00000005547	rint1	192.587	-0.215641	0.148389	-1.45322	0.146164	0.691942
851	ENSDARG00000005549	znf710b	641.666	0.0636068	0.0965145	0.659039	0.509871	0.883733			851	ENSDARG00000005549	znf710b	1136.1	-0.18021	0.0806076	-2.23565	0.0253748	0.308303
852	ENSDARG00000005551	hnrnph1l	1629.75	0.141721	0.148593	0.95375	0.34021	0.795345			852	ENSDARG00000005551	hnrnph1l	2654.19	-0.0772899	0.0769079	-1.00497	0.314913	0.866054
853	ENSDARG00000005559	pou4f1	206.424	0.1535	0.148276	1.03523	0.300559	0.766629			853	ENSDARG00000005559	pou4f1	402.161	-0.0274462	0.113684	-0.241426	0.809225	0.980642
854	ENSDARG00000005560	ywhah	2804.61	0.209269	0.116651	1.79397	0.0728177	0.458474			854	ENSDARG00000005560	ywhah	5885.55	0.00223047	0.0676159	0.0329873	0.973685	0.996315
855	ENSDARG00000005561	gfm2	178.538	-0.0112906	0.171527	-0.0658243	0.947518	0.997371			855	ENSDARG00000005561	gfm2	268.907	-0.00657907	0.135187	-0.0486665	0.961185	0.995729
856	ENSDARG00000005565	entpd8	75.4147	-0.137194	0.393772	-0.34841	0.727533	0.949205			856	ENSDARG00000005565	entpd8	49.115	-0.756112	0.280567	-2.69494	0.00704006	0.13096
857	ENSDARG00000005574	vsx2	216.509	0.322209	0.152466	2.11331	0.0345738	0.328029			857	ENSDARG00000005574	vsx2	450.021	0.0174887	0.115577	0.151316	0.879726	0.987881
858	ENSDARG00000005576	mphosph8	1133.03	-0.0573925	0.089748	-0.639486	0.522507	0.887826			858	ENSDARG00000005576	mphosph8	1101.23	0.0496301	0.0841868	0.589523	0.55551	0.947607
859	ENSDARG00000005578	ugp2a	394.721	-0.498205	0.334883	-1.4877	0.13683	0.592353			859	ENSDARG00000005578	ugp2a	46.7263	0.0265512	0.3094	0.085815	0.931614	0.992702
860	ENSDARG00000005586	zbtb20	7.36637	0.407208	0.649009	0.627431	0.530377	0.890545			860	ENSDARG00000005586	zbtb20	3.70177	-1.04614	1.05617	-0.990504	0.321928	NA
861	ENSDARG00000005590	mtf2	279.118	0.220413	0.126485	1.7426	0.0814029	0.480419			861	ENSDARG00000005590	mtf2	425.52	0.0701656	0.112751	0.622307	0.53374	0.943276
862	ENSDARG00000005593	rxrga	129.819	-0.348009	0.169807	-2.04945	0.0404186	0.351287			862	ENSDARG00000005593	rxrga	148.205	-0.398792	0.172813	-2.30765	0.0210184	0.273449
863	ENSDARG00000005595	adgb	39.1764	0.64623	0.515679	1.25316	0.210147	0.692011			863	ENSDARG00000005595	adgb	76.4044	0.0438862	0.227814	0.19264	0.847241	0.985174
864	ENSDARG00000005606	paxip1	345.477	0.211957	0.100404	2.11104	0.0347689	0.328533			864	ENSDARG00000005606	paxip1	500.522	-0.0590946	0.104189	-0.567189	0.570586	0.949061
865	ENSDARG00000005612	aph1b	588.614	0.00522687	0.1435	0.0364241	0.970944	1			865	ENSDARG00000005612	aph1b	829.131	0.0454593	0.0911421	0.498774	0.617939	0.957354
866	ENSDARG00000005616	bfb	91.9178	-0.528684	0.347264	-1.52243	0.127902	0.577117			866	ENSDARG00000005616	bfb	44.1628	-0.201826	0.328201	-0.614947	0.53859	0.943336
867	ENSDARG00000005619	nek2	86.4376	0.124146	0.299578	0.414404	0.678578	0.936026			867	ENSDARG00000005619	nek2	84.5183	0.123248	0.226656	0.543765	0.586603	0.953319
868	ENSDARG00000005625	maco1a	224.344	-0.0857213	0.168758	-0.507955	0.611485	0.915331			868	ENSDARG00000005625	maco1a	297.134	0.146508	0.147421	0.993803	0.320319	0.868202
869	ENSDARG00000005626	RHOU (1 of many)	37.5872	-0.161271	0.450857	-0.357699	0.720568	0.947263			869	ENSDARG00000005626	RHOU (1 of many)	58.3838	0.0583646	0.25655	0.227498	0.820036	0.981594
870	ENSDARG00000005627	zmp:0000000527	5.71215	0.779422	0.924866	0.842741	0.399373	0.831196			870	ENSDARG00000005627	zmp:0000000527	2.41111	1.92607	1.36324	1.41286	0.157697	NA
871	ENSDARG00000005629	smyd2b	512.344	-0.155488	0.399725	-0.388987	0.697286	0.942027			871	ENSDARG00000005629	smyd2b	399.129	0.235591	0.12111	1.94528	0.0517417	0.446202
872	ENSDARG00000005640	adat3	62.3259	0.185623	0.252325	0.735651	0.461943	0.863402			872	ENSDARG00000005640	adat3	37.9673	-0.17866	0.338587	-0.527662	0.597734	0.95534
873	ENSDARG00000005643	gcat	671.752	0.0530747	0.177561	0.298911	0.765008	0.959622			873	ENSDARG00000005643	gcat	415.775	0.249859	0.128468	1.94491	0.0517857	0.446386
874	ENSDARG00000005645	robo3	795.117	-0.0798334	0.0932298	-0.856307	0.391828	0.827902			874	ENSDARG00000005645	robo3	1235.14	-0.161598	0.0811739	-1.99077	0.0465064	0.423787
875	ENSDARG00000005648	olfml2a	132.942	-0.151482	0.2007	-0.754768	0.450388	0.857151			875	ENSDARG00000005648	olfml2a	133.273	0.244138	0.18348	1.33059	0.183322	0.747003
876	ENSDARG00000005651	hrasb	533.398	-0.0711537	0.119585	-0.595006	0.551839	0.8974			876	ENSDARG00000005651	hrasb	932.413	-0.00238381	0.0892442	-0.0267111	0.97869	0.996762
877	ENSDARG00000005652	man1a1	525.025	0.031615	0.115978	0.272594	0.785165	0.962605			877	ENSDARG00000005652	man1a1	1018.96	-0.0497394	0.0834541	-0.596009	0.551169	0.946571
878	ENSDARG00000005670	ttbk2a	41.914	-0.117984	0.328772	-0.358864	0.719697	0.94694			878	ENSDARG00000005670	ttbk2a	27.7134	-0.328671	0.361285	-0.909729	0.362966	0.885944
879	ENSDARG00000005673	f3b	128.37	-0.197743	0.264667	-0.747137	0.454981	0.860002			879	ENSDARG00000005673	f3b	181.985	0.464034	0.185502	2.50151	0.0123666	0.196732
880	ENSDARG00000005675	sec61a1l	426.619	-0.139642	0.123733	-1.12857	0.259077	0.736127			880	ENSDARG00000005675	sec61a1l	601.319	0.0434056	0.0964373	0.450092	0.652644	0.960708
881	ENSDARG00000005679	trip10a	401.108	0.0706254	0.128376	0.550144	0.582221	0.90571			881	ENSDARG00000005679	trip10a	369.054	0.0476222	0.120115	0.396473	0.691756	0.967305
882	ENSDARG00000005690	slc25a23a	311.607	-0.13688	0.159819	-0.856467	0.39174	0.827902			882	ENSDARG00000005690	slc25a23a	546.524	0.278121	0.112494	2.47231	0.0134242	0.207707
883	ENSDARG00000005699	ddx19	354.574	0.116885	0.110199	1.06068	0.288837	0.760057			883	ENSDARG00000005699	ddx19	509.34	0.16676	0.103	1.61902	0.105442	0.614144
884	ENSDARG00000005704	eps8l3b	144.502	-0.486166	0.323801	-1.50143	0.133243	0.586706			884	ENSDARG00000005704	eps8l3b	356.596	-0.828286	0.129479	-6.39707	1.5839e-10	3.64187e-08
885	ENSDARG00000005713	ethe1	409.115	-0.223685	0.203423	-1.09961	0.271504	0.74783			885	ENSDARG00000005713	ethe1	317.178	-0.496427	0.138454	-3.5855	0.000336438	0.0129728
886	ENSDARG00000005716	olfml2ba	83.3123	0.11929	0.271672	0.439094	0.660593	0.930581			886	ENSDARG00000005716	olfml2ba	64.0083	-0.0843563	0.246696	-0.341944	0.732393	0.971719
887	ENSDARG00000005738	rpf1	434.808	-0.161185	0.188735	-0.854031	0.393088	0.828061			887	ENSDARG00000005738	rpf1	279.729	0.153348	0.143827	1.0662	0.286333	0.845942
888	ENSDARG00000005739	gpm6ba	549.892	0.222949	0.240017	0.928888	0.352947	0.803792			888	ENSDARG00000005739	gpm6ba	1350.93	0.047304	0.0831451	0.568933	0.569402	0.948983
889	ENSDARG00000005749	cand2	546.658	-0.872861	0.404215	-2.1594	0.0308194	0.312711			889	ENSDARG00000005749	cand2	278.935	0.274579	0.129608	2.11854	0.0341294	0.359261
890	ENSDARG00000005754	ptprfb	1624.27	-0.0408509	0.131872	-0.309776	0.756731	0.95667			890	ENSDARG00000005754	ptprfb	3378.56	0.00386312	0.0801315	0.0482097	0.961549	0.995845
891	ENSDARG00000005762	col14a1a	251.999	-0.202215	0.147403	-1.37185	0.170111	0.641806			891	ENSDARG00000005762	col14a1a	348.762	-0.170883	0.129989	-1.3146	0.188644	0.753288
892	ENSDARG00000005772	tsr2	399.445	-0.0881263	0.206295	-0.427187	0.669243	0.933115			892	ENSDARG00000005772	tsr2	279.207	-0.178526	0.132254	-1.34987	0.177056	0.738098
893	ENSDARG00000005774	ddx3xb	3397.99	0.046326	0.109255	0.424018	0.671553	0.933953			893	ENSDARG00000005774	ddx3xb	5754.33	0.015036	0.0740447	0.203066	0.839083	0.984979
894	ENSDARG00000005775	scn8aa	292.684	0.570221	0.228242	2.49832	0.0124784	0.194346			894	ENSDARG00000005775	scn8aa	679.283	0.0492519	0.0946713	0.520241	0.602896	0.956045
895	ENSDARG00000005776	guk1b	273.503	-0.958809	0.33626	-2.85139	0.00435282	0.108751			895	ENSDARG00000005776	guk1b	714.329	0.157898	0.0960019	1.64474	0.100023	0.601211
896	ENSDARG00000005780	npy8br	10.9527	1.29787	0.529576	2.45077	0.0142552	0.209045			896	ENSDARG00000005780	npy8br	8.33263	0.393599	0.665122	0.59177	0.554004	NA
897	ENSDARG00000005783	ncanb	50.7231	0.377238	0.310835	1.21363	0.22489	0.70685			897	ENSDARG00000005783	ncanb	47.5242	-0.16078	0.302261	-0.531925	0.594778	0.954434
898	ENSDARG00000005786	ppm1f	25.4167	0.810557	0.345338	2.34714	0.0189181	0.242307			898	ENSDARG00000005786	ppm1f	8.40315	0.35164	0.678309	0.518407	0.604175	NA
899	ENSDARG00000005789	enpp1	576.724	0.100836	0.0996207	1.0122	0.311444	0.77613			899	ENSDARG00000005789	enpp1	733.106	0.208697	0.0928509	2.24766	0.024598	0.302262
900	ENSDARG00000005791	rpl28	21750.6	-0.345144	0.119433	-2.88986	0.0038541	0.103374			900	ENSDARG00000005791	rpl28	13064.2	-0.26692	0.0773231	-3.45201	0.000556422	0.0192355
901	ENSDARG00000005799	smim14	224.287	-0.635668	0.232436	-2.73481	0.00624172	0.133784			901	ENSDARG00000005799	smim14	160.177	-0.166637	0.164714	-1.01168	0.311691	0.864257
902	ENSDARG00000005800	ampd3a	136.932	0.0824649	0.279895	0.294627	0.768279	0.960296			902	ENSDARG00000005800	ampd3a	130.25	0.440718	0.201947	2.18234	0.0290844	0.330497
903	ENSDARG00000005814	klhl10a	0.715078	-1.78279	2.21269	-0.805712	0.420409	NA			903	ENSDARG00000005814	klhl10a	1.14891	1.31249	1.80016	0.729096	0.465943	NA
904	ENSDARG00000005821	ncf2	35.8313	0.27698	0.506953	0.546362	0.584817	0.906655			904	ENSDARG00000005821	ncf2	16.9059	0.299072	0.469476	0.637034	0.524103	0.939336
905	ENSDARG00000005823	slc39a10	503.751	-0.0612466	0.11259	-0.543978	0.586456	0.906711			905	ENSDARG00000005823	slc39a10	754.057	0.122546	0.0968047	1.26591	0.205547	0.773646
906	ENSDARG00000005827	eif2s1a	659.052	0.0384787	0.108367	0.355077	0.722532	0.947632			906	ENSDARG00000005827	eif2s1a	720.353	0.00418841	0.0930273	0.0450234	0.964089	0.995927
907	ENSDARG00000005828	faima	58.5319	0.0589163	0.32666	0.18036	0.85687	0.979558			907	ENSDARG00000005828	faima	114.33	-0.0929147	0.184926	-0.502443	0.615356	0.95688
908	ENSDARG00000005834	gatad2b	120.874	0.0736665	0.22341	0.329736	0.741599	0.954276			908	ENSDARG00000005834	gatad2b	47.5371	0.444351	0.306358	1.45043	0.146938	0.693731
909	ENSDARG00000005840	got2b	2461.27	-0.0667633	0.128658	-0.518919	0.603817	0.914603			909	ENSDARG00000005840	got2b	2649.34	0.130819	0.0842299	1.55312	0.120396	0.645215
910	ENSDARG00000005841	tnni2a.2	306.844	0.510933	0.267798	1.9079	0.056404	0.410324			910	ENSDARG00000005841	tnni2a.2	521.562	0.170819	0.116761	1.46297	0.143475	0.686804
911	ENSDARG00000005842	cd9a	491.838	-0.489717	0.149414	-3.27759	0.00104697	0.0453428			911	ENSDARG00000005842	cd9a	634.979	-0.143729	0.103029	-1.39504	0.163005	0.717875
912	ENSDARG00000005846	SP5	5.4447	0.372807	0.748702	0.497938	0.618528	0.916674			912	ENSDARG00000005846	SP5	4.88113	0.312444	0.852873	0.366343	0.71411	NA
913	ENSDARG00000005853	slc25a6	82.5569	0.849483	0.286651	2.96348	0.00304181	0.0909402			913	ENSDARG00000005853	slc25a6	176.007	0.0661118	0.164639	0.401555	0.688011	0.966493
914	ENSDARG00000005861	ralgapa2	590.798	-0.0105479	0.106638	-0.0989129	0.921207	0.994085			914	ENSDARG00000005861	ralgapa2	1094.33	-0.00289275	0.0872014	-0.0331732	0.973537	0.996315
915	ENSDARG00000005865	or131-1	0.793022	0.0936551	2.30185	0.0406869	0.967545	NA			915	ENSDARG00000005865	or131-1	0.837291	-1.91474	2.24122	-0.854331	0.392921	NA
916	ENSDARG00000005867	gon4l	428.79	0.0343262	0.172315	0.199206	0.842101	0.97643			916	ENSDARG00000005867	gon4l	775.82	0.0332481	0.0953549	0.348677	0.727332	0.970402
917	ENSDARG00000005870	mmadhc	689.285	-0.0541324	0.151001	-0.358489	0.719977	0.947004			917	ENSDARG00000005870	mmadhc	613.434	0.00221543	0.110354	0.0200756	0.983983	0.996944
918	ENSDARG00000005883	rfx1a	174.861	0.511595	0.181522	2.81836	0.00482694	0.115344			918	ENSDARG00000005883	rfx1a	391.623	-0.0953389	0.117955	-0.808266	0.418938	0.906406
919	ENSDARG00000005891	cyb5r3	588.491	0.0533308	0.175906	0.303178	0.761755	0.958242			919	ENSDARG00000005891	cyb5r3	543.915	0.0167248	0.104694	0.15975	0.873078	0.987846
920	ENSDARG00000005894	slc7a9	34.5565	-0.135652	0.346635	-0.391338	0.695547	0.9414			920	ENSDARG00000005894	slc7a9	48.7468	-1.25936	0.287506	-4.38027	1.18532e-05	0.000834111
921	ENSDARG00000005897	dera	195.134	0.243913	0.218282	1.11742	0.263813	0.741813			921	ENSDARG00000005897	dera	128.708	0.173501	0.17671	0.981841	0.326178	0.872073
922	ENSDARG00000005908	clk4b	455.925	-0.0678591	0.143237	-0.473755	0.635675	0.924524			922	ENSDARG00000005908	clk4b	690.844	-0.157181	0.0975922	-1.6106	0.107268	0.617322
923	ENSDARG00000005913	tgm1l3	29.6525	-1.12615	1.10365	-1.02039	0.307545	0.772879			923	ENSDARG00000005913	tgm1l3	49.4432	-1.94305	0.361158	-5.38006	7.44623e-08	1.06697e-05
924	ENSDARG00000005915	tcf3a	119.637	-0.0727767	0.286914	-0.253653	0.799764	0.967206			924	ENSDARG00000005915	tcf3a	34.2198	0.183021	0.33774	0.541899	0.587888	0.953319
925	ENSDARG00000005916	srpk3	322.61	0.121829	0.144725	0.841798	0.399901	0.831277			925	ENSDARG00000005916	srpk3	464.34	0.031431	0.106971	0.293828	0.768889	0.975687
926	ENSDARG00000005924	serpina10a	1360.26	-0.24706	0.107813	-2.29157	0.0219305	0.262532			926	ENSDARG00000005924	serpina10a	1408.58	0.0213729	0.0804312	0.265728	0.790448	0.977359
927	ENSDARG00000005926	ak2	3104.85	-0.547827	0.137157	-3.99417	6.49226e-05	0.00663097			927	ENSDARG00000005926	ak2	2207.91	-0.459606	0.0918588	-5.0034	5.63273e-07	6.22243e-05
928	ENSDARG00000005927	tbc1d17	576.78	-0.134278	0.121859	-1.10191	0.270499	0.746683			928	ENSDARG00000005927	tbc1d17	632.389	-0.124695	0.103702	-1.20244	0.229193	0.796702
929	ENSDARG00000005941	clul1	934.462	-0.0214399	0.0852948	-0.251363	0.801533	0.967776			929	ENSDARG00000005941	clul1	1434.15	0.056764	0.0773426	0.733928	0.462992	0.922698
930	ENSDARG00000005942	v2rl1	13.6533	1.36879	0.683082	2.00384	0.0450874	0.372035			930	ENSDARG00000005942	v2rl1	21.6208	-0.484015	0.408693	-1.1843	0.236295	0.805463
931	ENSDARG00000005943	htra4	47.1584	-0.204358	0.325597	-0.627639	0.53024	0.890545			931	ENSDARG00000005943	htra4	67.6444	0.456503	0.236861	1.9273	0.0539421	0.455056
932	ENSDARG00000005945	sart1	1103.43	0.164798	0.0811454	2.03089	0.0422657	0.359771			932	ENSDARG00000005945	sart1	1636.05	0.0929793	0.0751326	1.23754	0.215888	0.783484
933	ENSDARG00000005948	ankmy2a	157.864	-0.220109	0.193995	-1.13461	0.256539	0.73401			933	ENSDARG00000005948	ankmy2a	173.096	0.0600418	0.173907	0.345252	0.729905	0.971143
934	ENSDARG00000005972	ric8b	395.632	-0.285851	0.141676	-2.01764	0.043629	0.3656			934	ENSDARG00000005972	ric8b	661.837	0.0289378	0.0992675	0.291513	0.770659	0.975687
935	ENSDARG00000005980	sfswap	866.184	-0.0442905	0.123483	-0.358677	0.719837	0.94694			935	ENSDARG00000005980	sfswap	1433.49	-0.0908955	0.0774351	-1.17383	0.240464	0.808525
936	ENSDARG00000005989	rgl1	719.328	-0.253739	0.146949	-1.72671	0.0842197	0.487221			936	ENSDARG00000005989	rgl1	858.125	-0.280592	0.0928244	-3.02282	0.00250428	0.0630065
937	ENSDARG00000005993	prc1b	221.251	0.411913	0.270581	1.52233	0.127927	0.577117			937	ENSDARG00000005993	prc1b	188.714	-0.185536	0.157589	-1.17734	0.239058	0.807768
938	ENSDARG00000006003	mycla	290.602	0.091931	0.190955	0.481428	0.630212	0.922869			938	ENSDARG00000006003	mycla	164.672	0.010207	0.161998	0.0630067	0.949761	0.99381
939	ENSDARG00000006008	dct	1499.05	-0.343104	0.177287	-1.9353	0.0529537	0.399666			939	ENSDARG00000006008	dct	1763.95	-0.0338861	0.0889	-0.381171	0.703076	0.968134
940	ENSDARG00000006010	bmi1a	273.344	-0.310324	0.159598	-1.94441	0.0518464	0.395809			940	ENSDARG00000006010	bmi1a	303.287	-0.0692553	0.142488	-0.486044	0.626936	0.957354
941	ENSDARG00000006011	klhl42	50.3513	-0.22381	0.306043	-0.731303	0.464594	0.8647			941	ENSDARG00000006011	klhl42	38.7351	-0.13373	0.31903	-0.419178	0.675086	0.965257
942	ENSDARG00000006019	tktb	2969.81	-0.216771	0.108753	-1.99324	0.046235	0.375744			942	ENSDARG00000006019	tktb	4467.34	-0.260458	0.0775579	-3.35824	0.000784413	0.0255535
943	ENSDARG00000006025	tp53i11b	329.292	-0.0645239	0.157103	-0.410712	0.681284	0.937331			943	ENSDARG00000006025	tp53i11b	696.945	-0.0287021	0.104048	-0.275855	0.78266	0.97627
944	ENSDARG00000006029	lta4h	664.703	-0.054146	0.191247	-0.28312	0.777085	0.961073			944	ENSDARG00000006029	lta4h	886.791	-0.578694	0.0958069	-6.04021	1.53915e-09	3.10562e-07
945	ENSDARG00000006031	abat	2262.32	-0.269768	0.205386	-1.31347	0.189024	0.668516			945	ENSDARG00000006031	abat	3849.42	0.00098583	0.0898729	0.0109692	0.991248	0.997679
946	ENSDARG00000006038	aebp2	390.623	-0.0343199	0.105017	-0.326803	0.743817	0.95491			946	ENSDARG00000006038	aebp2	521.897	0.0204331	0.112164	0.182172	0.855447	0.985174
947	ENSDARG00000006040	cyp20a1	347.448	-0.097859	0.170416	-0.574237	0.565807	0.901634			947	ENSDARG00000006040	cyp20a1	409.865	-0.0236682	0.113303	-0.208893	0.834532	0.983992
948	ENSDARG00000006044	usta	121.894	-0.236825	0.204682	-1.15704	0.247257	0.727871			948	ENSDARG00000006044	usta	141.875	-0.30654	0.171652	-1.78582	0.0741277	0.530917
949	ENSDARG00000006052	malt2	60.6938	-0.253139	0.270737	-0.934997	0.34979	0.801408			949	ENSDARG00000006052	malt2	78.512	-0.0650259	0.220677	-0.294665	0.76825	0.975687
950	ENSDARG00000006060	crybg1b	289.203	-0.0652447	0.25127	-0.25966	0.795126	0.965909			950	ENSDARG00000006060	crybg1b	296.938	-0.043389	0.154274	-0.281246	0.778522	0.975942
951	ENSDARG00000006062	akap1b	765.578	-0.152127	0.129055	-1.17877	0.238489	0.719595			951	ENSDARG00000006062	akap1b	1320.45	0.0186702	0.0804273	0.232138	0.816431	0.981594
952	ENSDARG00000006065	znf385b	80.6145	-0.60869	0.248443	-2.45002	0.0142849	0.209217			952	ENSDARG00000006065	znf385b	106.527	-0.0530284	0.197859	-0.268011	0.788691	0.976703
953	ENSDARG00000006074	uck2a	399.359	0.0533761	0.121704	0.438572	0.660971	0.930581			953	ENSDARG00000006074	uck2a	601.655	0.00808987	0.10267	0.078795	0.937196	0.99279
954	ENSDARG00000006079	gpr37l1a	44.3767	0.119139	0.35906	0.331808	0.740035	0.953684			954	ENSDARG00000006079	gpr37l1a	34.6873	0.391813	0.355953	1.10074	0.271008	0.835943
955	ENSDARG00000006092	rad21a	4757.94	-0.0263675	0.0834579	-0.315937	0.75205	0.955423			955	ENSDARG00000006092	rad21a	6157.09	-0.071326	0.0662471	-1.07667	0.281629	0.84357
956	ENSDARG00000006093	cdk15	80.3774	-0.350858	0.20359	-1.72336	0.0848238	0.488883			956	ENSDARG00000006093	cdk15	48.2618	0.428755	0.281078	1.52539	0.127161	0.656588
957	ENSDARG00000006094	igf2r	184.294	0.0216968	0.235468	0.0921434	0.926584	0.994815			957	ENSDARG00000006094	igf2r	160.195	0.250737	0.186465	1.34469	0.178726	0.739486
958	ENSDARG00000006109	pimr185	2.53261	-0.259937	1.24266	-0.209177	0.83431	0.975731			958	ENSDARG00000006109	pimr185	2.29688	0.42442	1.21997	0.347893	0.727921	NA
959	ENSDARG00000006110	chrd	43.4597	0.0870301	0.385627	0.225685	0.821446	0.971788			959	ENSDARG00000006110	chrd	76.6755	-0.172694	0.25112	-0.687696	0.491644	0.931926
960	ENSDARG00000006112	myof	348.013	-0.319771	0.179448	-1.78197	0.0747547	0.464131			960	ENSDARG00000006112	myof	477.126	-0.154499	0.112583	-1.37231	0.169966	0.727155
961	ENSDARG00000006120	tbx2b	702.067	0.0992657	0.125736	0.789477	0.429833	0.847418			961	ENSDARG00000006120	tbx2b	1189.95	-0.165194	0.0845986	-1.95268	0.050857	0.44241
962	ENSDARG00000006124	kdm5c	2189.43	0.0102106	0.0991704	0.102961	0.917994	0.993875			962	ENSDARG00000006124	kdm5c	3790.66	-0.100896	0.0699638	-1.44212	0.14927	0.696454
963	ENSDARG00000006125	csnk1db	1807.05	-0.0977978	0.115611	-0.84592	0.397597	0.830253			963	ENSDARG00000006125	csnk1db	3205.27	-0.0059079	0.0693877	-0.0851433	0.932147	0.992702
964	ENSDARG00000006128	cep170aa	690.474	0.0745655	0.157807	0.47251	0.636562	0.924779			964	ENSDARG00000006128	cep170aa	1257.73	-0.054263	0.0799902	-0.678371	0.497536	0.933353
965	ENSDARG00000006137	star	151.363	-0.10874	0.268016	-0.405722	0.684947	0.938486			965	ENSDARG00000006137	star	86.8785	0.3854	0.255528	1.50825	0.131491	0.66499
966	ENSDARG00000006151	pde11al	25.7862	0.0121239	0.372485	0.0325486	0.974035	1			966	ENSDARG00000006151	pde11al	24.5208	0.319521	0.381131	0.838351	0.401834	0.90084
967	ENSDARG00000006169	lrrk2	337.499	0.241585	0.200185	1.20681	0.227507	0.70878			967	ENSDARG00000006169	lrrk2	293.726	-0.138693	0.147029	-0.9433	0.345527	0.878434
968	ENSDARG00000006174	lrrc23	23.1485	0.28758	0.371637	0.773819	0.439038	0.852079			968	ENSDARG00000006174	lrrc23	22.8756	-0.150785	0.401343	-0.3757	0.70714	0.968664
969	ENSDARG00000006181	hif1aa	98.1822	0.302214	0.266425	1.13433	0.256656	0.734072			969	ENSDARG00000006181	hif1aa	271.297	0.229033	0.132583	1.72748	0.0840823	0.557747
970	ENSDARG00000006192	gatad2ab	461.48	0.146818	0.16374	0.896651	0.369905	0.818439			970	ENSDARG00000006192	gatad2ab	683.131	-0.0519297	0.100427	-0.517088	0.605095	0.95651
971	ENSDARG00000006196	sav1	529.5	-0.121289	0.140274	-0.864656	0.387228	0.827592			971	ENSDARG00000006196	sav1	464.864	0.124661	0.116457	1.07045	0.284419	0.844955
972	ENSDARG00000006200	eif4g1a	2484.26	-0.0433813	0.150717	-0.287832	0.773475	0.960624			972	ENSDARG00000006200	eif4g1a	4698.11	0.0670235	0.0697805	0.96049	0.336809	0.876088
973	ENSDARG00000006202	erbb3a	405.376	0.0343008	0.206362	0.166217	0.867986	0.982801			973	ENSDARG00000006202	erbb3a	614.292	-0.373044	0.102974	-3.62271	0.000291537	0.0115528
974	ENSDARG00000006206	pou4f3	45.3267	-0.166058	0.380901	-0.43596	0.662866	0.931106			974	ENSDARG00000006206	pou4f3	81.527	0.47653	0.224345	2.1241	0.0336622	0.357045
975	ENSDARG00000006207	gpx1b	314.222	-0.215421	0.294675	-0.731047	0.464751	0.864823			975	ENSDARG00000006207	gpx1b	217.644	-0.465766	0.158513	-2.93835	0.00329965	0.0766712
976	ENSDARG00000006215	akr1b1.1	1045.08	-0.53923	0.21969	-2.4545	0.0141081	0.208027			976	ENSDARG00000006215	akr1b1.1	426.44	-0.0360376	0.110324	-0.326653	0.74393	0.974094
977	ENSDARG00000006219	gnl3	714.421	-0.0980784	0.177719	-0.551874	0.581035	0.905618			977	ENSDARG00000006219	gnl3	709.653	0.0433714	0.0959015	0.45225	0.651089	0.960708
978	ENSDARG00000006220	ugt1ab	717.45	-0.131945	0.255172	-0.517082	0.605099	0.914985			978	ENSDARG00000006220	ugt1ab	1731.45	-0.530736	0.07914	-6.7063	1.99627e-11	5.40744e-09
979	ENSDARG00000006225	ddx39aa	1841.36	0.0574277	0.107601	0.533711	0.593541	0.910427			979	ENSDARG00000006225	ddx39aa	2633.55	-0.181422	0.0750693	-2.41672	0.0156609	0.229392
980	ENSDARG00000006235	brms1la	903.547	-0.317871	0.150541	-2.11153	0.0347271	0.328285			980	ENSDARG00000006235	brms1la	657.162	-0.072844	0.109802	-0.663414	0.507066	0.935734
981	ENSDARG00000006240	slc27a1a	535.089	0.0885697	0.145936	0.606909	0.543911	0.895043			981	ENSDARG00000006240	slc27a1a	632.709	0.0426541	0.102419	0.416466	0.677069	0.965257
982	ENSDARG00000006242	ptp4a1	3304.55	-0.0512102	0.128572	-0.398302	0.690408	0.93988			982	ENSDARG00000006242	ptp4a1	5524.14	-0.028311	0.0738819	-0.383193	0.701577	0.968134
983	ENSDARG00000006251	ell2	641.185	0.0162387	0.0908493	0.178744	0.858139	0.979774			983	ENSDARG00000006251	ell2	591.051	0.182702	0.0971527	1.88056	0.0600315	0.478654
984	ENSDARG00000006253	mier3a	341.733	-0.0488747	0.110884	-0.440775	0.659376	0.930581			984	ENSDARG00000006253	mier3a	461.173	-0.0579515	0.110252	-0.525626	0.599148	0.955891
985	ENSDARG00000006257	vldlr	690.161	0.160181	0.117236	1.36631	0.171841	0.643953			985	ENSDARG00000006257	vldlr	1735.08	0.0433261	0.0848121	0.510848	0.609458	0.956718
986	ENSDARG00000006260	tuba8l4	8413.71	-0.0200719	0.152309	-0.131784	0.895155	0.989187			986	ENSDARG00000006260	tuba8l4	9323.86	-0.046347	0.10743	-0.431415	0.666166	0.964736
987	ENSDARG00000006266	stat1a	637.331	-0.315	0.131854	-2.38901	0.0168939	0.230481			987	ENSDARG00000006266	stat1a	664.862	-0.0810531	0.0991026	-0.81787	0.413431	0.905838
988	ENSDARG00000006272	mpp5a	199.265	-0.103501	0.210438	-0.491838	0.622834	0.918894			988	ENSDARG00000006272	mpp5a	168.598	-0.129966	0.173729	-0.748093	0.454404	0.920544
989	ENSDARG00000006279	rragd	54.5701	-0.219984	0.348712	-0.630847	0.52814	0.889948			989	ENSDARG00000006279	rragd	52.9789	0.260646	0.300432	0.867569	0.38563	0.89551
990	ENSDARG00000006283	waslb	469.997	0.119908	0.129755	0.924109	0.35543	0.806546			990	ENSDARG00000006283	waslb	592.001	-0.160361	0.10751	-1.49158	0.135808	0.672208
991	ENSDARG00000006288	prdm5	77.0733	0.41558	0.196686	2.11291	0.0346085	0.328035			991	ENSDARG00000006288	prdm5	61.1688	0.13622	0.255684	0.532768	0.594194	0.954434
992	ENSDARG00000006290	ndufs5	2076.9	0.084529	0.168843	0.500636	0.616627	0.916365			992	ENSDARG00000006290	ndufs5	2008.58	-0.0759409	0.196274	-0.386913	0.698821	0.967998
993	ENSDARG00000006292	maats1	26.8545	0.632059	0.427138	1.47975	0.138939	0.596373			993	ENSDARG00000006292	maats1	44.9571	0.258004	0.297303	0.867814	0.385496	0.89551
994	ENSDARG00000006299	arhgef7a	507.641	0.232727	0.13119	1.77397	0.076068	0.467233			994	ENSDARG00000006299	arhgef7a	1122.6	0.0707129	0.0811663	0.87121	0.383639	0.895192
995	ENSDARG00000006300	psmd9	246.992	0.343022	0.158689	2.16161	0.0306486	0.312139			995	ENSDARG00000006300	psmd9	243.941	-0.266476	0.139599	-1.90887	0.0562791	0.465438
996	ENSDARG00000006301	RAPH1 (1 of many)	453.438	0.152279	0.191674	0.794471	0.426922	0.845491			996	ENSDARG00000006301	RAPH1 (1 of many)	987.209	-0.0048094	0.108747	-0.0442255	0.964725	0.996004
997	ENSDARG00000006307	shisa4	200.596	0.239625	0.20463	1.17102	0.241591	0.723306			997	ENSDARG00000006307	shisa4	396.511	0.00158342	0.13717	0.0115435	0.99079	0.997679
998	ENSDARG00000006308	ptpn18	17.2223	-0.0105776	0.446962	-0.0236655	0.981119	1			998	ENSDARG00000006308	ptpn18	17.0612	0.442387	0.472853	0.93557	0.349495	0.880195
999	ENSDARG00000006314	itgav	1685.04	0.0591167	0.114484	0.516376	0.605592	0.915049			999	ENSDARG00000006314	itgav	2148.59	0.206526	0.0776739	2.65889	0.00783984	0.142065
1000	ENSDARG00000006316	rpl23a	30115.1	-0.265757	0.109416	-2.42886	0.0151462	0.215962			1000	ENSDARG00000006316	rpl23a	16859.8	-0.348216	0.0811132	-4.29296	1.76305e-05	0.0011246
1001	ENSDARG00000006332	snx14	623.707	-0.0151436	0.0999101	-0.151572	0.879525	0.986187			1001	ENSDARG00000006332	snx14	931.645	-0.0107923	0.0870612	-0.123962	0.901346	0.990121
1002	ENSDARG00000006341	tas1r3	1.40724	-0.868145	2.31128	-0.375612	0.707205	NA			1002	ENSDARG00000006341	tas1r3	2.9522	-1.83107	1.26898	-1.44295	0.149036	NA
1003	ENSDARG00000006345	med17	270.483	-0.214804	0.128468	-1.67205	0.0945148	0.513368			1003	ENSDARG00000006345	med17	260.417	-0.216559	0.13536	-1.59987	0.109627	0.623766
1004	ENSDARG00000006350	nkx1.2la	8.45148	-0.35091	0.698334	-0.502497	0.615318	0.916365			1004	ENSDARG00000006350	nkx1.2la	15.8114	-0.445879	0.517044	-0.862362	0.388488	0.896271
1005	ENSDARG00000006353	itga5	227.759	-0.273192	0.14179	-1.92674	0.054012	0.402269			1005	ENSDARG00000006353	itga5	368.395	0.0191434	0.118196	0.161962	0.871336	0.987754
1006	ENSDARG00000006356	slc18a3a	290.615	-0.259456	0.294134	-0.882102	0.377722	0.822478			1006	ENSDARG00000006356	slc18a3a	864.416	0.193403	0.0907489	2.13119	0.0330734	0.354192
1007	ENSDARG00000006368	crlf1b	55.6776	0.223567	0.269509	0.829535	0.406802	0.835226			1007	ENSDARG00000006368	crlf1b	30.1499	-0.00047302	0.368275	-0.00128442	0.998975	0.999632
1008	ENSDARG00000006370	atp6v1h	1686.04	-0.00322472	0.116769	-0.0276163	0.977968	1			1008	ENSDARG00000006370	atp6v1h	2668.36	0.0140633	0.0702665	0.200142	0.84137	0.985174
1009	ENSDARG00000006372	ugt5c2	4.79586	-2.06794	1.26187	-1.63879	0.101257	0.526828			1009	ENSDARG00000006372	ugt5c2	4.33346	0.0148873	0.898471	0.0165695	0.98678	NA
1010	ENSDARG00000006383	stxbp5l	134.273	0.318443	0.256706	1.2405	0.214791	0.696864			1010	ENSDARG00000006383	stxbp5l	333.62	0.0249402	0.124995	0.19953	0.841848	0.985174
1011	ENSDARG00000006385	triobpb	438.537	-0.0721428	0.134618	-0.535908	0.592022	0.909686			1011	ENSDARG00000006385	triobpb	351.76	-0.164951	0.118819	-1.38825	0.16506	0.721223
1012	ENSDARG00000006389	smad2	552.764	0.185074	0.120317	1.53822	0.123995	0.57117			1012	ENSDARG00000006389	smad2	874.082	0.0226273	0.094768	0.238765	0.811288	0.981081
1013	ENSDARG00000006392	exosc9	183.066	-0.122829	0.190514	-0.644724	0.519106	0.887148			1013	ENSDARG00000006392	exosc9	221.294	0.0439442	0.144295	0.304545	0.760712	0.975374
1014	ENSDARG00000006395	rbm25b	876.503	0.0423764	0.115231	0.367752	0.713058	0.945821			1014	ENSDARG00000006395	rbm25b	1701.37	-0.0401367	0.0807983	-0.496752	0.619364	0.957354
1015	ENSDARG00000006396	nrcama	99.6872	-0.000161674	0.289308	-0.000558831	0.999554	1			1015	ENSDARG00000006396	nrcama	246.129	0.0118506	0.135935	0.0871788	0.930529	0.992702
1016	ENSDARG00000006397	laptm4a	1576.37	0.0795799	0.0911482	0.873082	0.382618	0.825435			1016	ENSDARG00000006397	laptm4a	2770.3	0.016177	0.0712099	0.227173	0.820289	0.981594
1017	ENSDARG00000006399	ywhae1	3677.58	0.147879	0.0955917	1.54698	0.121867	0.56863			1017	ENSDARG00000006399	ywhae1	4816.07	0.0111054	0.0751088	0.147857	0.882456	0.988344
1018	ENSDARG00000006408	hmgb3b	932.254	-0.39935	0.163907	-2.43644	0.0148325	0.213592			1018	ENSDARG00000006408	hmgb3b	1081.87	-0.128785	0.086201	-1.494	0.135175	0.670689
1019	ENSDARG00000006409	mapk12b	38.2773	0.198183	0.335251	0.591148	0.554421	0.898444			1019	ENSDARG00000006409	mapk12b	15.6066	-0.0510473	0.523812	-0.0974534	0.922366	0.99233
1020	ENSDARG00000006413	rpl38	6117.22	-0.273205	0.14359	-1.90268	0.0570824	0.412539			1020	ENSDARG00000006413	rpl38	3045.81	-0.301487	0.114158	-2.64097	0.0082668	0.147176
1021	ENSDARG00000006420	atrnl1b	713.973	0.0582667	0.134263	0.433974	0.664308	0.93177			1021	ENSDARG00000006420	atrnl1b	1467.69	0.0537762	0.0857577	0.627071	0.530613	0.942209
1022	ENSDARG00000006422	esyt3	164.532	0.237795	0.19249	1.23537	0.216694	0.69815			1022	ENSDARG00000006422	esyt3	200.001	0.161654	0.14567	1.10972	0.267119	0.833191
1023	ENSDARG00000006427	fabp2	3625.95	0.0395015	0.219962	0.179583	0.85748	0.979741			1023	ENSDARG00000006427	fabp2	2097.3	-0.919808	0.100455	-9.1564	5.36588e-20	4.82295e-17
1024	ENSDARG00000006434	polr1e	252.933	-0.186398	0.177719	-1.04883	0.294255	0.763323			1024	ENSDARG00000006434	polr1e	228.645	0.0167765	0.159759	0.105012	0.916367	0.991314
1025	ENSDARG00000006447	slc19a3a	14.8727	-0.678478	0.693827	-0.977877	0.328135	0.786542			1025	ENSDARG00000006447	slc19a3a	11.0028	0.0147802	0.607308	0.0243372	0.980584	NA
1026	ENSDARG00000006456	pdgfrl	466.937	-0.0776276	0.225808	-0.343776	0.731015	0.950056			1026	ENSDARG00000006456	pdgfrl	367.303	0.227073	0.12471	1.82081	0.0686362	0.513124
1027	ENSDARG00000006467	pcdh8	118.028	-0.114666	0.230913	-0.496576	0.619488	0.917435			1027	ENSDARG00000006467	pcdh8	227.548	0.445931	0.147838	3.01634	0.00255845	0.0640389
1028	ENSDARG00000006468	grap2a	55.4282	0.16034	0.281283	0.570033	0.568656	0.902234			1028	ENSDARG00000006468	grap2a	38.6022	0.0892168	0.312272	0.285703	0.775106	0.975687
1029	ENSDARG00000006474	saxo2	11.6242	0.597838	0.681091	0.877766	0.380071	0.823607			1029	ENSDARG00000006474	saxo2	11.2504	-0.930583	0.651083	-1.42929	0.152922	0.702086
1030	ENSDARG00000006477	ddi2	798.259	-0.234548	0.134096	-1.7491	0.0802741	0.478505			1030	ENSDARG00000006477	ddi2	1199.48	0.0930329	0.0819409	1.13537	0.256222	0.824633
1031	ENSDARG00000006487	anp32a	6771.26	0.0017591	0.0975833	0.0180266	0.985618	1			1031	ENSDARG00000006487	anp32a	8789.5	-0.142111	0.0677799	-2.09666	0.036024	0.370238
1032	ENSDARG00000006491	agpat9l	207.492	0.176458	0.194587	0.906832	0.364496	0.814648			1032	ENSDARG00000006491	agpat9l	279.632	-0.264811	0.136367	-1.9419	0.0521495	0.44874
1033	ENSDARG00000006494	asb7	165.444	0.161376	0.210504	0.766618	0.443309	0.854063			1033	ENSDARG00000006494	asb7	243.582	-0.0250258	0.136402	-0.183471	0.854429	0.985174
1034	ENSDARG00000006497	rtn1a	5790.37	0.000619519	0.114166	0.00542646	0.99567	1			1034	ENSDARG00000006497	rtn1a	9223.07	0.0482209	0.0633111	0.761649	0.446269	0.917154
1035	ENSDARG00000006501	cyp2x10.2	5.68935	-3.20379	1.03879	-3.08415	0.00204136	0.0702153			1035	ENSDARG00000006501	cyp2x10.2	1.01267	-0.989442	1.88984	-0.523558	0.600586	NA
1036	ENSDARG00000006508	pip5k1bb	219.732	0.0728634	0.157326	0.463136	0.643267	0.92593			1036	ENSDARG00000006508	pip5k1bb	234.44	-0.170972	0.137329	-1.24498	0.21314	0.781631
1037	ENSDARG00000006514	her6	773.785	0.124778	0.153094	0.815043	0.415048	0.838732			1037	ENSDARG00000006514	her6	1022.99	-0.139281	0.090549	-1.53819	0.124003	0.652658
1038	ENSDARG00000006522	otop2	16.1895	-0.493891	1.06149	-0.465282	0.641729	0.925586			1038	ENSDARG00000006522	otop2	34.3268	-0.782255	0.332269	-2.35428	0.0185584	0.253962
1039	ENSDARG00000006524	supt6h	1401.41	0.0364814	0.130065	0.280486	0.779105	0.961073			1039	ENSDARG00000006524	supt6h	2516.03	0.00818526	0.0735977	0.111216	0.911445	0.991066
1040	ENSDARG00000006526	fn1b	3596.06	-0.274078	0.220578	-1.24254	0.214036	0.696474			1040	ENSDARG00000006526	fn1b	4847.69	0.0342147	0.0811427	0.421661	0.673273	0.965257
1041	ENSDARG00000006527	brd3a	779.867	0.0057311	0.106013	0.0540602	0.956887	0.999109			1041	ENSDARG00000006527	brd3a	987.935	0.0549113	0.0866969	0.633371	0.526492	0.940506
1042	ENSDARG00000006544	c1qtnf6b	61.2919	0.272221	0.33121	0.821896	0.411136	0.837797			1042	ENSDARG00000006544	c1qtnf6b	75.9569	0.237668	0.237294	1.00158	0.316549	0.867129
1043	ENSDARG00000006545	rgp1	246.217	-0.0446993	0.151048	-0.295929	0.767285	0.960296			1043	ENSDARG00000006545	rgp1	276.987	0.0618182	0.139457	0.443278	0.657564	0.96252
1044	ENSDARG00000006546	ak4	647.762	-0.107082	0.182409	-0.587046	0.557173	0.899165			1044	ENSDARG00000006546	ak4	645.025	-0.0367424	0.0961257	-0.382233	0.702289	0.968134
1045	ENSDARG00000006553	rras	579.89	-0.0621952	0.166231	-0.374148	0.708294	0.945344			1045	ENSDARG00000006553	rras	603.646	-0.16718	0.10193	-1.64014	0.100976	0.604004
1046	ENSDARG00000006560	irf4a	7.9401	-1.40472	0.669636	-2.09774	0.0359283	0.332937			1046	ENSDARG00000006560	irf4a	4.27248	-0.195839	0.934385	-0.209591	0.833987	NA
1047	ENSDARG00000006566	nlk1	868.247	0.0316573	0.115385	0.274363	0.783805	0.96245			1047	ENSDARG00000006566	nlk1	1582.71	0.0515772	0.0758196	0.680262	0.496339	0.932415
1048	ENSDARG00000006567	dus4l	94.2603	0.394665	0.238517	1.65466	0.0979934	0.521071			1048	ENSDARG00000006567	dus4l	94.2056	0.01956	0.209108	0.0935402	0.925474	0.992676
1049	ENSDARG00000006568	kcnmb2	73.6246	0.162109	0.27715	0.584916	0.558604	0.899409			1049	ENSDARG00000006568	kcnmb2	23.4923	0.0326367	0.441458	0.0739295	0.941067	0.992857
1050	ENSDARG00000006577	nadka	40.2819	-0.187753	0.340287	-0.551748	0.581121	0.905618			1050	ENSDARG00000006577	nadka	18.3558	-0.219053	0.48551	-0.451182	0.651859	0.960708
1051	ENSDARG00000006580	cldnd	3.31338	-1.58787	1.02811	-1.54446	0.122477	0.569468			1051	ENSDARG00000006580	cldnd	4.55285	-0.30246	0.891577	-0.339242	0.734427	NA
1052	ENSDARG00000006584	phf8	628.77	0.0942871	0.136788	0.689293	0.490639	0.875539			1052	ENSDARG00000006584	phf8	1022.59	0.0107794	0.084761	0.127175	0.898802	0.990121
1053	ENSDARG00000006585	DMWD	50.7279	-0.00986822	0.265217	-0.0372081	0.970319	1			1053	ENSDARG00000006585	DMWD	27.0472	-0.28162	0.375338	-0.75031	0.453068	0.919811
1054	ENSDARG00000006588	zgc:111983	2652.96	0.982914	0.285995	3.43682	0.00058858	0.0312784			1054	ENSDARG00000006588	zgc:111983	2747.82	0.320641	0.190902	1.67961	0.0930333	0.580695
1055	ENSDARG00000006598	sgk2b	230.949	-0.371935	0.363825	-1.02229	0.306644	0.771918			1055	ENSDARG00000006598	sgk2b	320.292	0.338536	0.132081	2.56309	0.0103746	0.17519
1056	ENSDARG00000006600	lsm14aa	566.34	-0.00408859	0.153653	-0.0266092	0.978771	1			1056	ENSDARG00000006600	lsm14aa	703.736	-0.035179	0.0972031	-0.361912	0.717418	0.96909
1057	ENSDARG00000006601	kaznb	177.596	0.0651756	0.170249	0.382826	0.701849	0.943292			1057	ENSDARG00000006601	kaznb	219.761	-0.00662018	0.149482	-0.0442874	0.964675	0.996004
1058	ENSDARG00000006602	chrna2a	18.2229	-0.94303	0.618098	-1.5257	0.127085	0.576323			1058	ENSDARG00000006602	chrna2a	46.4635	0.151123	0.303633	0.497716	0.618684	0.957354
1059	ENSDARG00000006603	csrp1a	576.625	0.351276	0.12679	2.77053	0.00559655	0.126154			1059	ENSDARG00000006603	csrp1a	332.705	0.0597082	0.118983	0.501821	0.615794	0.95688
1060	ENSDARG00000006604	nectin3b	102.994	0.14085	0.19009	0.740967	0.458713	0.861537			1060	ENSDARG00000006604	nectin3b	148.995	-0.226699	0.16464	-1.37694	0.168531	0.725919
1061	ENSDARG00000006607	gpr27	171.631	0.0153812	0.203683	0.0755152	0.939805	0.997371			1061	ENSDARG00000006607	gpr27	342.82	0.0145311	0.123481	0.117679	0.906322	0.990702
1062	ENSDARG00000006609	map2k2a	776.776	0.126214	0.0971274	1.29947	0.193783	0.674122			1062	ENSDARG00000006609	map2k2a	1115.25	0.0329696	0.0914389	0.360565	0.718425	0.96909
1063	ENSDARG00000006615	hnf1ba	205.702	-0.426855	0.183946	-2.32055	0.0203111	0.252973			1063	ENSDARG00000006615	hnf1ba	411.921	-0.481555	0.127667	-3.77197	0.000161965	0.00722955
1064	ENSDARG00000006617	napga	353.134	0.16006	0.117252	1.3651	0.172222	0.644849			1064	ENSDARG00000006617	napga	554.835	-0.070386	0.10059	-0.699735	0.484093	0.929461
1065	ENSDARG00000006621	pspc1	489.717	0.0571824	0.11745	0.486868	0.626352	0.920665			1065	ENSDARG00000006621	pspc1	753.419	-0.0912212	0.0897982	-1.01585	0.309703	0.86172
1066	ENSDARG00000006624	ppp2r2ab	637.184	0.222757	0.120037	1.85574	0.0634901	0.430136			1066	ENSDARG00000006624	ppp2r2ab	1019.63	0.121632	0.094525	1.28677	0.198175	0.76333
1067	ENSDARG00000006636	slitrk2	109.651	0.590535	0.261324	2.25978	0.0238348	0.273663			1067	ENSDARG00000006636	slitrk2	265.317	-0.0121719	0.146815	-0.0829062	0.933926	0.992702
1068	ENSDARG00000006639	lnpk	221.487	-0.108299	0.150987	-0.717275	0.473204	0.869064			1068	ENSDARG00000006639	lnpk	375.732	-0.035645	0.118451	-0.300925	0.763472	0.975374
1069	ENSDARG00000006640	eomesa	271.871	0.28319	0.17339	1.63325	0.102416	0.529087			1069	ENSDARG00000006640	eomesa	396.998	-0.188825	0.116391	-1.62233	0.104733	0.612652
1070	ENSDARG00000006642	drg2	565.947	0.0841515	0.12706	0.662296	0.507781	0.883056			1070	ENSDARG00000006642	drg2	458.041	-0.0400455	0.110942	-0.360959	0.71813	0.96909
1071	ENSDARG00000006666	bud13	203.98	0.00866641	0.162862	0.0532132	0.957562	0.999109			1071	ENSDARG00000006666	bud13	241.464	-0.0700077	0.138419	-0.505768	0.61302	0.95688
1072	ENSDARG00000006672	fam49a	399.48	-0.211709	0.148481	-1.42583	0.153917	0.618475			1072	ENSDARG00000006672	fam49a	503.45	-0.183563	0.126218	-1.45433	0.145855	0.691641
1073	ENSDARG00000006677	ripk1l	62.5762	-0.18519	0.223702	-0.82784	0.407761	0.835802			1073	ENSDARG00000006677	ripk1l	39.3011	0.180857	0.311656	0.580307	0.561707	0.948728
1074	ENSDARG00000006678	pth2r	11.7715	-0.0476199	0.585405	-0.0813452	0.935167	0.996829			1074	ENSDARG00000006678	pth2r	19.3256	-0.00288473	0.450679	-0.00640086	0.994893	0.998694
1075	ENSDARG00000006683	arhgef6	360.505	0.036502	0.116372	0.313666	0.753774	0.955912			1075	ENSDARG00000006683	arhgef6	437.234	-0.0365615	0.108841	-0.335918	0.736933	0.972535
1076	ENSDARG00000006691	rpl12	29588.6	-0.48007	0.132027	-3.63614	0.000276752	0.0184263			1076	ENSDARG00000006691	rpl12	17308	-0.414721	0.0786846	-5.27068	1.35921e-07	1.81601e-05
1077	ENSDARG00000006712	wipf2b	336.964	0.127841	0.132714	0.963278	0.335408	0.792031			1077	ENSDARG00000006712	wipf2b	651.152	-0.111252	0.0987882	-1.12617	0.260094	0.828288
1078	ENSDARG00000006719	specc1la	562.334	0.218166	0.127283	1.71402	0.086525	0.493048			1078	ENSDARG00000006719	specc1la	785.058	-0.00880547	0.0896923	-0.0981742	0.921794	0.992138
1079	ENSDARG00000006747	tmem178b	236.823	0.0840827	0.246498	0.341109	0.733022	0.950736			1079	ENSDARG00000006747	tmem178b	561.928	0.0274149	0.111523	0.245822	0.80582	0.979908
1080	ENSDARG00000006754	mllt3	186.928	-0.0146021	0.183091	-0.079753	0.936434	0.997044			1080	ENSDARG00000006754	mllt3	330.31	0.140524	0.131171	1.07131	0.284032	0.844697
1081	ENSDARG00000006757	klhl41b	3630.52	-0.068492	0.193098	-0.354701	0.722814	0.947691			1081	ENSDARG00000006757	klhl41b	1095.11	0.124793	0.112686	1.10744	0.268102	0.83343
1082	ENSDARG00000006758	fam234b	305.399	0.254993	0.158676	1.607	0.108054	0.53992			1082	ENSDARG00000006758	fam234b	523.427	0.0124758	0.105996	0.117701	0.906305	0.990702
1083	ENSDARG00000006760	slc24a3	62.0714	0.305637	0.277705	1.10058	0.271079	0.747282			1083	ENSDARG00000006760	slc24a3	60.2463	0.312543	0.260594	1.19935	0.230394	0.798424
1084	ENSDARG00000006766	snd1	3350.78	0.0716195	0.136174	0.525941	0.598929	0.913109			1084	ENSDARG00000006766	snd1	3590.78	-0.149213	0.07865	-1.89717	0.0578053	0.471676
1085	ENSDARG00000006773	elovl4a	127.135	-0.146825	0.176867	-0.830145	0.406457	0.834893			1085	ENSDARG00000006773	elovl4a	142.644	0.00672866	0.167605	0.0401459	0.967977	0.996315
1086	ENSDARG00000006775	cass4	42.642	-0.10472	0.367234	-0.285159	0.775522	0.961073			1086	ENSDARG00000006775	cass4	22.708	0.355901	0.415344	0.856882	0.39151	0.897688
1087	ENSDARG00000006782	rb1	310.812	0.19062	0.129671	1.47002	0.141555	0.600284			1087	ENSDARG00000006782	rb1	489.169	0.0653413	0.105339	0.620295	0.535064	0.943336
1088	ENSDARG00000006786	copz2	544.387	0.00354146	0.0987838	0.0358507	0.971401	1			1088	ENSDARG00000006786	copz2	740.022	0.0580633	0.095677	0.606867	0.543939	0.945438
1089	ENSDARG00000006791	arntl1a	559.818	0.0626982	0.218005	0.287601	0.773653	0.960624			1089	ENSDARG00000006791	arntl1a	608.635	-0.133692	0.0960324	-1.39216	0.163874	0.71945
1090	ENSDARG00000006797	nt5dc1	74.908	0.0696154	0.267218	0.260519	0.794464	0.965431			1090	ENSDARG00000006797	nt5dc1	140.723	0.0201877	0.182378	0.110691	0.911861	0.991066
1091	ENSDARG00000006811	sult1st6	137.826	0.0213577	0.281777	0.0757964	0.939581	0.997371			1091	ENSDARG00000006811	sult1st6	123.991	-0.14664	0.180958	-0.810352	0.417738	0.906237
1092	ENSDARG00000006812	wdr26b	1052.44	-0.0903991	0.0999636	-0.90432	0.365826	0.815714			1092	ENSDARG00000006812	wdr26b	1400.21	-0.0890562	0.0798958	-1.11465	0.264999	0.830836
1093	ENSDARG00000006816	gtf2f2b	0.21156	1.05536	5.11797	0.206207	0.836629	NA			1093	ENSDARG00000006816	gtf2f2b	0.349228	0.00588401	3.23726	0.00181759	0.99855	NA
1094	ENSDARG00000006818	urod	294.957	-0.194225	0.169789	-1.14392	0.252657	0.732759			1094	ENSDARG00000006818	urod	165.384	0.183734	0.168761	1.08872	0.276276	0.839541
1095	ENSDARG00000006832	galnt9	275.129	0.317093	0.234332	1.35318	0.176	0.649415			1095	ENSDARG00000006832	galnt9	781.818	0.0596238	0.100615	0.592597	0.553451	0.947265
1096	ENSDARG00000006837	mycn	1698.96	1.60119	0.128649	12.4462	1.46723e-35	1.69979e-31			1096	ENSDARG00000006837	mycn	2130.82	0.972318	0.0784082	12.4007	2.58977e-35	1.28025e-31
1097	ENSDARG00000006838	eef1a2	23.2342	0.405416	0.795348	0.509734	0.610238	0.915331			1097	ENSDARG00000006838	eef1a2	38.3912	0.163036	0.330792	0.492866	0.622107	0.957354
1098	ENSDARG00000006840	gnmt	1509.86	0.00950417	0.151153	0.0628779	0.949864	0.99801			1098	ENSDARG00000006840	gnmt	756.096	0.095812	0.0988164	0.969596	0.332248	0.874653
1099	ENSDARG00000006848	parp9	157.774	0.12426	0.200772	0.61891	0.535975	0.892102			1099	ENSDARG00000006848	parp9	203.034	-0.248839	0.149003	-1.67003	0.0949129	0.585587
1100	ENSDARG00000006849	asic2	44.1357	0.563269	0.434057	1.29769	0.194396	0.674677			1100	ENSDARG00000006849	asic2	113.504	0.0324381	0.198006	0.163824	0.86987	0.987395
1101	ENSDARG00000006859	nkain1	536.493	-0.0795265	0.122253	-0.650507	0.515365	0.886401			1101	ENSDARG00000006859	nkain1	690.098	-0.089584	0.0944732	-0.948248	0.343003	0.878434
1102	ENSDARG00000006862	kifap3b	455.058	-0.071397	0.149859	-0.476427	0.63377	0.923974			1102	ENSDARG00000006862	kifap3b	1115.62	-0.00957581	0.0900913	-0.10629	0.915352	0.991171
1103	ENSDARG00000006863	si:ch1073-349o24.2	48.253	0.738348	0.371003	1.99014	0.0465757	0.376263			1103	ENSDARG00000006863	si:ch1073-349o24.2	69.4643	0.422676	0.249275	1.69562	0.0899585	0.57419
1104	ENSDARG00000006865	glra4a	212.443	0.175764	0.185891	0.945522	0.344392	0.798147			1104	ENSDARG00000006865	glra4a	251.043	0.227141	0.141479	1.60547	0.108389	0.620165
1105	ENSDARG00000006868	trh	86.4679	-0.270828	0.380768	-0.711268	0.476918	0.869292			1105	ENSDARG00000006868	trh	148.5	0.322494	0.173784	1.85572	0.0634938	0.49217
1106	ENSDARG00000006869	stx17	98.0789	0.0832905	0.194262	0.428753	0.668103	0.933086			1106	ENSDARG00000006869	stx17	71.1796	-0.289	0.230669	-1.25288	0.21025	0.778043
1107	ENSDARG00000006877	enpp4	12.6209	-0.244009	0.551307	-0.442601	0.658054	0.930581			1107	ENSDARG00000006877	enpp4	1.29289	2.6817	1.85428	1.44622	0.148115	NA
1108	ENSDARG00000006878	phf21aa	297.601	0.207456	0.173738	1.19407	0.232449	0.713923			1108	ENSDARG00000006878	phf21aa	587.664	-0.0425769	0.11531	-0.36924	0.711949	0.969006
1109	ENSDARG00000006889	mpped2a	424.908	0.052868	0.114861	0.460278	0.645317	0.926728			1109	ENSDARG00000006889	mpped2a	925.749	-0.0646507	0.0894454	-0.722794	0.469806	0.924741
1110	ENSDARG00000006891	kcns3a	47.5616	0.350635	0.406418	0.862744	0.388278	0.827592			1110	ENSDARG00000006891	kcns3a	125.788	0.364804	0.198853	1.83454	0.0665738	0.504929
1111	ENSDARG00000006892	myo3b	70.7189	-0.406587	0.328123	-1.23913	0.215297	0.697157			1111	ENSDARG00000006892	myo3b	177.04	0.206293	0.169432	1.21756	0.223392	0.789519
1112	ENSDARG00000006894	oprk1	6.52108	-0.252721	0.970654	-0.260362	0.794585	0.965469			1112	ENSDARG00000006894	oprk1	12.4458	0.542877	0.562768	0.964656	0.334717	0.875699
1113	ENSDARG00000006896	lhx6	157.801	-0.0113984	0.16219	-0.070278	0.943972	0.997371			1113	ENSDARG00000006896	lhx6	242.553	-0.0699558	0.134798	-0.518968	0.603783	0.956207
1114	ENSDARG00000006899	far1	155.913	-0.152662	0.196623	-0.776421	0.437501	0.851283			1114	ENSDARG00000006899	far1	203.26	0.0492931	0.154293	0.319477	0.749365	0.97419
1115	ENSDARG00000006900	impdh2	808.947	-0.14943	0.140524	-1.06338	0.28761	0.758397			1115	ENSDARG00000006900	impdh2	751.495	0.0720142	0.0943767	0.763051	0.445433	0.917117
1116	ENSDARG00000006901	si:ch1073-459j12.1	868.836	-0.0811133	0.146949	-0.551984	0.580959	0.905618			1116	ENSDARG00000006901	si:ch1073-459j12.1	806.867	0.219351	0.102714	2.13556	0.0327156	0.352352
1117	ENSDARG00000006911	wnt8b	32.2539	0.190319	0.324906	0.585765	0.558033	0.899301			1117	ENSDARG00000006911	wnt8b	54.8533	-0.174322	0.271074	-0.64308	0.520172	0.939056
1118	ENSDARG00000006915	arl8ba	657.012	-0.301577	0.140508	-2.14633	0.0318466	0.317164			1118	ENSDARG00000006915	arl8ba	579.36	-0.121548	0.114501	-1.06155	0.288441	0.845979
1119	ENSDARG00000006921	lrp5	853.984	0.0720264	0.168792	0.426716	0.669586	0.933416			1119	ENSDARG00000006921	lrp5	1240.34	-0.0614099	0.0854965	-0.718274	0.472588	0.924838
1120	ENSDARG00000006923	cacna1ab	51.0949	0.791113	0.334869	2.36246	0.0181541	0.237981			1120	ENSDARG00000006923	cacna1ab	79.5739	0.200428	0.228444	0.877361	0.380291	0.895192
1121	ENSDARG00000006924	fbxo38	305.133	-0.208979	0.155054	-1.34778	0.177729	0.65136			1121	ENSDARG00000006924	fbxo38	416.402	-0.0159257	0.115252	-0.138181	0.890097	0.989291
1122	ENSDARG00000006939	tbx16l	43.8806	0.687991	0.25629	2.68443	0.00726545	0.144498			1122	ENSDARG00000006939	tbx16l	4.47788	-0.543281	0.894393	-0.60743	0.543566	NA
1123	ENSDARG00000006944	gdpd3b	19.9291	1.26364	0.627886	2.01253	0.0441646	0.368091			1123	ENSDARG00000006944	gdpd3b	55.7132	-0.760156	0.283386	-2.6824	0.00730962	0.134958
1124	ENSDARG00000006963	cse1l	848.86	0.277205	0.138493	2.00159	0.0453292	0.372707			1124	ENSDARG00000006963	cse1l	1606.01	0.0703781	0.0770832	0.913014	0.361235	0.885686
1125	ENSDARG00000006978	zak	34.7873	0.124257	0.442787	0.280624	0.778999	0.961073			1125	ENSDARG00000006978	zak	25.6707	-0.219964	0.409092	-0.537689	0.590792	0.954193
1126	ENSDARG00000006981	ccdc113	19.4915	-0.290929	0.404746	-0.718793	0.472269	0.868726			1126	ENSDARG00000006981	ccdc113	14.5686	0.191007	0.501441	0.380915	0.703266	0.968134
1127	ENSDARG00000006983	celf3b	287.996	-0.070727	0.205133	-0.344786	0.730255	0.950056			1127	ENSDARG00000006983	celf3b	657.771	0.0453382	0.0969639	0.467578	0.640087	0.959994
1128	ENSDARG00000006990	creld1b	146.078	0.0636644	0.205283	0.31013	0.756462	0.956532			1128	ENSDARG00000006990	creld1b	321.741	0.0122317	0.139738	0.0875328	0.930248	0.992702
1129	ENSDARG00000007009	hoxa11b	168.016	-0.140824	0.154229	-0.913082	0.361199	0.81142			1129	ENSDARG00000007009	hoxa11b	85.2574	-0.0290504	0.213116	-0.136313	0.891574	0.989291
1130	ENSDARG00000007018	ms4a17a.6	7.71837	0.994178	0.767577	1.29522	0.195246	0.67483			1130	ENSDARG00000007018	ms4a17a.6	4.62174	-0.211505	0.869041	-0.243378	0.807713	NA
1131	ENSDARG00000007024	uox	1278.88	-1.41236	0.335526	-4.2094	2.5605e-05	0.00340959			1131	ENSDARG00000007024	uox	916.811	0.402994	0.0929044	4.33773	1.43959e-05	0.000971549
1132	ENSDARG00000007025	ttc9c	107.216	-0.0678063	0.197131	-0.343966	0.730872	0.950056			1132	ENSDARG00000007025	ttc9c	77.2978	-0.262285	0.232518	-1.12802	0.259311	0.827577
1133	ENSDARG00000007034	hnrpkl	983.562	-0.291859	0.159184	-1.83347	0.0667323	0.441264			1133	ENSDARG00000007034	hnrpkl	1563.72	0.0822654	0.0809122	1.01672	0.309285	0.861381
1134	ENSDARG00000007040	tmigd1	19.6409	0.492737	0.596013	0.826722	0.408395	0.83628			1134	ENSDARG00000007040	tmigd1	21.6866	-1.01017	0.439849	-2.29662	0.0216403	0.278385
1135	ENSDARG00000007045	cnot4a	311.694	0.0226649	0.14678	0.154414	0.877283	0.985341			1135	ENSDARG00000007045	cnot4a	388.792	-0.0348587	0.126323	-0.27595	0.782587	0.97627
1136	ENSDARG00000007065	mrps18b	331.295	-0.265827	0.141932	-1.87292	0.0610793	0.424477			1136	ENSDARG00000007065	mrps18b	293.147	0.0991387	0.127231	0.779204	0.43586	0.914408
1137	ENSDARG00000007067	si:dkey-19a16.16	0	NA	NA	NA	NA	NA			1137	ENSDARG00000007067	si:dkey-19a16.16	0	NA	NA	NA	NA	NA
1138	ENSDARG00000007077	ankrd50l	338.283	-0.116123	0.150498	-0.77159	0.440357	0.852245			1138	ENSDARG00000007077	ankrd50l	280.222	0.221121	0.154588	1.43039	0.152604	0.701776
1139	ENSDARG00000007080	rhcgl1	402.791	1.30223	0.662101	1.96682	0.0492044	0.386201			1139	ENSDARG00000007080	rhcgl1	227.304	0.94523	0.188264	5.02076	5.14672e-07	5.78246e-05
1140	ENSDARG00000007081	pias4a	741.842	0.11521	0.0968934	1.18904	0.234424	0.715154			1140	ENSDARG00000007081	pias4a	1145.31	0.0699269	0.0810083	0.863207	0.388024	0.896144
1141	ENSDARG00000007086	aqp10a	59.34	-0.261818	0.670566	-0.390443	0.696209	0.941657			1141	ENSDARG00000007086	aqp10a	20.8046	0.816563	0.443574	1.84087	0.0656402	0.500566
1142	ENSDARG00000007092	xab2	362.68	-0.099958	0.13745	-0.727231	0.467084	0.866065			1142	ENSDARG00000007092	xab2	500.289	-0.175064	0.117922	-1.48458	0.137656	0.675209
1143	ENSDARG00000007097	her13	113.058	-0.133489	0.256769	-0.519881	0.603147	0.914226			1143	ENSDARG00000007097	her13	95.9186	0.0239501	0.212095	0.112921	0.910093	0.990702
1144	ENSDARG00000007098	itm2ba	2940.28	-0.0716633	0.0766421	-0.935038	0.349769	0.801408			1144	ENSDARG00000007098	itm2ba	3893.42	0.0325714	0.0721681	0.451327	0.651754	0.960708
1145	ENSDARG00000007099	cx43.4	1308.17	-0.0532272	0.139452	-0.381687	0.702693	0.943622			1145	ENSDARG00000007099	cx43.4	953.371	0.0383973	0.0919298	0.417681	0.67618	0.965257
1146	ENSDARG00000007108	lipia	180.341	-0.24819	0.148595	-1.67025	0.0948706	0.514067			1146	ENSDARG00000007108	lipia	233.712	-0.150406	0.142059	-1.05876	0.289708	0.846246
1147	ENSDARG00000007125	asb6	84.3805	0.278889	0.268026	1.04053	0.298095	0.765416			1147	ENSDARG00000007125	asb6	125.771	-0.0616681	0.177339	-0.347741	0.728035	0.970402
1148	ENSDARG00000007127	acat2	301.41	-0.0768215	0.241834	-0.317662	0.750741	0.955074			1148	ENSDARG00000007127	acat2	493.714	-0.811776	0.128867	-6.29933	2.9893e-10	6.56783e-08
1149	ENSDARG00000007129	slc6a16a	132.866	0.492095	0.231932	2.12172	0.0338615	0.325143			1149	ENSDARG00000007129	slc6a16a	75.5565	0.294045	0.2337	1.25822	0.208314	0.775404
1150	ENSDARG00000007130	mrto4	137.943	0.0669386	0.207538	0.322536	0.747047	0.955074			1150	ENSDARG00000007130	mrto4	187.099	0.123358	0.159767	0.772114	0.440047	0.916082
1151	ENSDARG00000007135	cnot3a	747.504	0.0258999	0.105052	0.246543	0.805262	0.969348			1151	ENSDARG00000007135	cnot3a	1032.3	0.0100092	0.0848088	0.118021	0.906051	0.990702
1152	ENSDARG00000007136	gtf2h4	98.6161	0.158103	0.255756	0.618178	0.536458	0.892397			1152	ENSDARG00000007136	gtf2h4	118.954	0.241537	0.192547	1.25443	0.209685	0.777044
1153	ENSDARG00000007141	psmc3	2284.83	0.141951	0.123125	1.1529	0.24895	0.728918			1153	ENSDARG00000007141	psmc3	3358.26	0.0151983	0.0774732	0.196175	0.844474	0.985174
1154	ENSDARG00000007149	l1cama	186.493	-0.00715053	0.199881	-0.035774	0.971463	1			1154	ENSDARG00000007149	l1cama	418.381	0.0324637	0.127795	0.25403	0.799472	0.979366
1155	ENSDARG00000007151	kcnk2b	9.49465	0.925069	0.562032	1.64594	0.0997768	0.524166			1155	ENSDARG00000007151	kcnk2b	15.4427	0.0310285	0.486636	0.0637612	0.94916	0.99381
1156	ENSDARG00000007169	itgb1bp1	396.45	0.100022	0.131294	0.761814	0.446171	0.855403			1156	ENSDARG00000007169	itgb1bp1	396.938	-0.020504	0.119415	-0.171703	0.863671	0.985952
1157	ENSDARG00000007171	aig1	90.7224	-0.665162	0.259276	-2.56545	0.0103041	0.176586			1157	ENSDARG00000007171	aig1	185.339	-0.19453	0.167495	-1.16141	0.245474	0.815388
1158	ENSDARG00000007172	plxna3	348.914	0.228876	0.164824	1.38861	0.164953	0.634185			1158	ENSDARG00000007172	plxna3	578.714	-0.0625264	0.106016	-0.58978	0.555338	0.947452
1159	ENSDARG00000007175	recql	205.293	0.0740907	0.18199	0.407113	0.683925	0.938486			1159	ENSDARG00000007175	recql	239.297	-0.0376809	0.145465	-0.259038	0.795606	0.978498
1160	ENSDARG00000007179	sash1a	567.513	-0.0506433	0.114849	-0.440955	0.659245	0.930581			1160	ENSDARG00000007179	sash1a	736.928	-0.324649	0.0906487	-3.5814	0.00034176	0.0131223
1161	ENSDARG00000007180	slc30a4	823.46	-0.0395483	0.151245	-0.261485	0.793718	0.965431			1161	ENSDARG00000007180	slc30a4	357.825	-0.185106	0.139522	-1.32672	0.184602	0.747376
1162	ENSDARG00000007181	nadk2	240.863	0.107318	0.143511	0.747804	0.454578	0.85968			1162	ENSDARG00000007181	nadk2	275.155	-0.128777	0.133515	-0.964512	0.334789	0.875699
1163	ENSDARG00000007184	zbtb16a	436.595	-0.0595721	0.165496	-0.35996	0.718877	0.94694			1163	ENSDARG00000007184	zbtb16a	763.987	-0.230804	0.091098	-2.53358	0.0112904	0.184823
1164	ENSDARG00000007186	ppp1r8a	46.6999	0.0816358	0.25069	0.325645	0.744693	0.95491			1164	ENSDARG00000007186	ppp1r8a	59.2034	-0.19348	0.249889	-0.774264	0.438775	0.915997
1165	ENSDARG00000007195	grm2b	381.167	0.293487	0.151401	1.93848	0.0525646	0.398274			1165	ENSDARG00000007195	grm2b	857.692	0.11583	0.0918971	1.26043	0.207513	0.775175
1166	ENSDARG00000007196	rae1	596.237	0.132158	0.121437	1.08829	0.276469	0.751059			1166	ENSDARG00000007196	rae1	762.526	0.0188616	0.0928738	0.203088	0.839066	0.984979
1167	ENSDARG00000007198	mta1	305.073	0.158142	0.138888	1.13863	0.254859	0.733542			1167	ENSDARG00000007198	mta1	510.398	-0.105528	0.107267	-0.983789	0.325219	0.871629
1168	ENSDARG00000007199	CR846090.1	0.174693	0	5.26765	0	1	NA			1168	ENSDARG00000007199	CR846090.1	0.166657	-0.955901	4.08047	-0.234262	0.814781	NA
1169	ENSDARG00000007207	cnpy2	194.141	-0.0966136	0.15197	-0.635743	0.524944	0.888928			1169	ENSDARG00000007207	cnpy2	270.697	0.18811	0.135151	1.39185	0.163968	0.71945
1170	ENSDARG00000007216	abce1	2016.21	0.0693622	0.172475	0.402159	0.687567	0.938835			1170	ENSDARG00000007216	abce1	2658.01	-0.0184024	0.0771692	-0.238469	0.811517	0.981081
1171	ENSDARG00000007217	wdr55	134.893	0.141246	0.194405	0.726553	0.4675	0.866174			1171	ENSDARG00000007217	wdr55	140.099	0.228151	0.169116	1.34908	0.177312	0.738201
1172	ENSDARG00000007219	actn1	1118.84	0.0243192	0.106382	0.228603	0.819178	0.971785			1172	ENSDARG00000007219	actn1	1438.41	0.111293	0.0814404	1.36656	0.171763	0.730416
1173	ENSDARG00000007220	ncam1b	226.379	0.0945987	0.26657	0.354874	0.722684	0.947632			1173	ENSDARG00000007220	ncam1b	573.576	0.0371914	0.102377	0.36328	0.716396	0.96909
1174	ENSDARG00000007221	pbk	347.224	0.231161	0.278238	0.830802	0.406085	0.834645			1174	ENSDARG00000007221	pbk	307.701	-0.246691	0.126623	-1.94823	0.0513877	0.444245
1175	ENSDARG00000007231	ryk	545.39	-0.155088	0.127202	-1.21923	0.222758	0.704616			1175	ENSDARG00000007231	ryk	644.809	0.140778	0.0988256	1.42451	0.1543	0.70398
1176	ENSDARG00000007241	mycb	577.605	0.0434039	0.293408	0.14793	0.882398	0.986908			1176	ENSDARG00000007241	mycb	589.199	0.115278	0.105868	1.08889	0.276202	0.839541
1177	ENSDARG00000007244	acp2	638.226	-0.38211	0.177654	-2.15086	0.0314871	0.315416			1177	ENSDARG00000007244	acp2	456.477	-0.0719119	0.121901	-0.589923	0.555243	0.947449
1178	ENSDARG00000007245	rundc3aa	34.2578	0.547062	0.355664	1.53814	0.124013	0.57117			1178	ENSDARG00000007245	rundc3aa	37.8204	0.362618	0.326696	1.10995	0.267019	0.833191
1179	ENSDARG00000007247	ric8a	238.808	0.439814	0.17549	2.5062	0.0122038	0.191703			1179	ENSDARG00000007247	ric8a	582.949	0.105266	0.101268	1.03948	0.298583	0.854441
1180	ENSDARG00000007250	use1	258.992	0.160514	0.133155	1.20546	0.228025	0.709324			1180	ENSDARG00000007250	use1	416.996	-0.0236806	0.119498	-0.198168	0.842914	0.985174
1181	ENSDARG00000007257	rab5ab	467.71	0.0556654	0.174113	0.319708	0.74919	0.955074			1181	ENSDARG00000007257	rab5ab	461.096	-0.102667	0.107567	-0.954445	0.339858	0.87805
1182	ENSDARG00000007264	nipsnap2	823.61	-0.0323955	0.115907	-0.279497	0.779864	0.961089			1182	ENSDARG00000007264	nipsnap2	570.204	0.072713	0.109263	0.665484	0.505741	0.935724
1183	ENSDARG00000007271	mynn	367.231	0.196306	0.123742	1.58642	0.112644	0.549814			1183	ENSDARG00000007271	mynn	484.408	-0.0364888	0.109359	-0.33366	0.738636	0.972722
1184	ENSDARG00000007275	si:ch211-251b21.1	11860.5	-0.237577	0.145578	-1.63196	0.102688	0.529448			1184	ENSDARG00000007275	si:ch211-251b21.1	8100.67	0.210512	0.0639694	3.29082	0.000998947	0.0309611
1185	ENSDARG00000007276	ela3l	21225.6	0.67337	0.958923	0.702215	0.482545	0.871721			1185	ENSDARG00000007276	ela3l	132.756	-0.721789	0.213708	-3.37745	0.000731617	0.0239917
1186	ENSDARG00000007277	myf5	114.914	0.046443	0.202367	0.229499	0.818481	0.971656			1186	ENSDARG00000007277	myf5	39.5687	-0.176763	0.311125	-0.568142	0.569938	0.948983
1187	ENSDARG00000007278	ect2	239.682	0.376134	0.211936	1.77475	0.0759393	0.46659			1187	ENSDARG00000007278	ect2	326.23	-0.0976447	0.124938	-0.781543	0.434483	0.914278
1188	ENSDARG00000007279	yipf5	402.603	-0.103352	0.146128	-0.707276	0.479395	0.86985			1188	ENSDARG00000007279	yipf5	622.392	0.132045	0.108241	1.21991	0.222498	0.788748
1189	ENSDARG00000007285	mrpl57	335.025	0.129517	0.15519	0.834571	0.40396	0.833888			1189	ENSDARG00000007285	mrpl57	450.664	-0.0332818	0.11155	-0.298357	0.765431	0.975374
1190	ENSDARG00000007289	metrnlb	37.8057	0.120512	0.269216	0.447641	0.654412	0.929488			1190	ENSDARG00000007289	metrnlb	36.9326	-0.0862386	0.313984	-0.274659	0.783578	0.97627
1191	ENSDARG00000007294	aco2	5625.93	0.0258029	0.12939	0.199419	0.841935	0.97643			1191	ENSDARG00000007294	aco2	9423.54	0.0881045	0.0635651	1.38605	0.165731	0.721576
1192	ENSDARG00000007302	sh3gl3b	198.36	-0.389736	0.196558	-1.98281	0.0473891	0.379101			1192	ENSDARG00000007302	sh3gl3b	190.322	-0.621033	0.152235	-4.07943	4.51456e-05	0.00248665
1193	ENSDARG00000007315	tmpoa	475.356	0.0724076	0.134089	0.539997	0.589199	0.9083			1193	ENSDARG00000007315	tmpoa	437.822	-0.135286	0.12313	-1.09872	0.271889	0.836816
1194	ENSDARG00000007320	rpl7	45390.1	-0.330418	0.138718	-2.38195	0.0172213	0.231824			1194	ENSDARG00000007320	rpl7	21923.3	-0.362204	0.0906812	-3.99425	6.48988e-05	0.00339957
1195	ENSDARG00000007323	chmp4bb	1221.89	-0.145863	0.112888	-1.2921	0.196321	0.67688			1195	ENSDARG00000007323	chmp4bb	1197.68	-0.121722	0.0840681	-1.4479	0.147645	0.694905
1196	ENSDARG00000007329	tbx16	4.64111	-0.313881	0.796038	-0.394304	0.693356	0.940668			1196	ENSDARG00000007329	tbx16	6.73993	0.50308	0.75825	0.663474	0.507027	NA
1197	ENSDARG00000007344	tcap	275.718	0.020914	0.489185	0.0427527	0.965899	1			1197	ENSDARG00000007344	tcap	427.549	-0.367167	0.157901	-2.3253	0.0200561	0.266383
1198	ENSDARG00000007347	degs1	793.598	0.206233	0.143929	1.43288	0.151893	0.615406			1198	ENSDARG00000007347	degs1	823.25	0.0783096	0.0994604	0.787345	0.43108	0.91234
1199	ENSDARG00000007349	dmrt1	3.28914	0.509159	1.38326	0.368085	0.71281	0.945821			1199	ENSDARG00000007349	dmrt1	3.64008	-1.14664	1.06599	-1.07565	0.282083	NA
1200	ENSDARG00000007356	fgf20a	50.5599	0.257011	0.322562	0.796781	0.425578	0.844714			1200	ENSDARG00000007356	fgf20a	67.5621	-0.0349043	0.237201	-0.147151	0.883013	0.988659
1201	ENSDARG00000007358	cxcr3.1	6.62939	0.874753	0.855999	1.02191	0.306824	0.772019			1201	ENSDARG00000007358	cxcr3.1	2.66529	-1.12538	1.16802	-0.963493	0.3353	NA
1202	ENSDARG00000007359	UBL4A	332.775	-0.0448283	0.155677	-0.287958	0.773379	0.960624			1202	ENSDARG00000007359	UBL4A	256.305	-0.0478951	0.136563	-0.350719	0.7258	0.970402
1203	ENSDARG00000007362	sft2d1	587.544	0.0361714	0.11007	0.328621	0.742442	0.954362			1203	ENSDARG00000007362	sft2d1	504.623	0.00484488	0.107449	0.0450901	0.964036	0.995927
1204	ENSDARG00000007366	AMDHD1	60.4825	-0.106396	0.50123	-0.21227	0.831897	0.974925			1204	ENSDARG00000007366	AMDHD1	68.6935	-0.116713	0.243668	-0.478983	0.631951	0.957356
1205	ENSDARG00000007369	tcf7l1b	411.763	-0.105161	0.196144	-0.536142	0.59186	0.909603			1205	ENSDARG00000007369	tcf7l1b	593.185	-0.0998197	0.126338	-0.790099	0.42947	0.911489
1206	ENSDARG00000007370	dysf	482.907	0.11549	0.197172	0.585732	0.558055	0.899301			1206	ENSDARG00000007370	dysf	282.831	0.0405725	0.147569	0.274939	0.783363	0.97627
1207	ENSDARG00000007371	slc26a3.1	2.81643	-2.36912	1.82846	-1.29569	0.195083	0.67483			1207	ENSDARG00000007371	slc26a3.1	0.83902	-0.671793	2.35606	-0.285134	0.775541	NA
1208	ENSDARG00000007377	odc1	1922.09	0.104272	0.170683	0.610908	0.541261	0.893744			1208	ENSDARG00000007377	odc1	3797.66	0.226023	0.0933474	2.42131	0.0154647	0.228575
1209	ENSDARG00000007382	ubtd1a	116.483	0.730459	0.285218	2.56105	0.0104355	0.178049			1209	ENSDARG00000007382	ubtd1a	252.047	0.341655	0.135395	2.5234	0.0116227	0.189002
1210	ENSDARG00000007383	kcnk6	271.227	-0.366029	0.192016	-1.90624	0.0566189	0.410984			1210	ENSDARG00000007383	kcnk6	275.777	-0.168657	0.156858	-1.07522	0.282274	0.843666
1211	ENSDARG00000007385	cct7	7197.28	-0.111996	0.14592	-0.767516	0.442775	0.853929			1211	ENSDARG00000007385	cct7	5680.45	-0.0580536	0.100192	-0.579422	0.562304	0.948728
1212	ENSDARG00000007387	irf2a	357.763	-0.284186	0.152917	-1.85843	0.063108	0.429313			1212	ENSDARG00000007387	irf2a	238.73	0.00963583	0.13669	0.0704941	0.9438	0.993364
1213	ENSDARG00000007396	rnd3b	283.695	-0.101255	0.145357	-0.696592	0.486058	0.873244			1213	ENSDARG00000007396	rnd3b	172.722	0.131291	0.158171	0.830058	0.406506	0.901305
1214	ENSDARG00000007398	lrrk1	27.3044	-0.516457	0.460619	-1.12122	0.262193	0.739695			1214	ENSDARG00000007398	lrrk1	16.8444	0.0641449	0.460479	0.1393	0.889213	0.989291
1215	ENSDARG00000007405	strap	981.233	-0.196146	0.10421	-1.88222	0.0598067	0.421883			1215	ENSDARG00000007405	strap	1052.45	-0.0580129	0.0894585	-0.648489	0.516669	0.938543
1216	ENSDARG00000007406	phox2a	203.949	-0.273839	0.16389	-1.67087	0.0947481	0.513797			1216	ENSDARG00000007406	phox2a	444.842	-0.248563	0.114594	-2.16907	0.0300773	0.335259
1217	ENSDARG00000007407	barx1	204.142	-0.244888	0.146125	-1.67588	0.0937615	0.511703			1217	ENSDARG00000007407	barx1	296.261	-0.168173	0.126599	-1.32839	0.184048	0.747376
1218	ENSDARG00000007409	ppifa	190.243	-0.176205	0.238075	-0.740123	0.459226	0.861818			1218	ENSDARG00000007409	ppifa	106.846	-0.164563	0.201664	-0.816023	0.414487	0.906237
1219	ENSDARG00000007412	slc2a1b	196.691	-0.133698	0.242573	-0.551167	0.581519	0.905618			1219	ENSDARG00000007412	slc2a1b	255.377	-0.168261	0.15684	-1.07282	0.283351	0.84466
1220	ENSDARG00000007413	arid2	694.336	0.181866	0.174839	1.04019	0.29825	0.765416			1220	ENSDARG00000007413	arid2	1048.56	-0.00838377	0.0984835	-0.0851287	0.932159	0.992702
1221	ENSDARG00000007418	chmp4c	131.427	-0.112784	0.196893	-0.572817	0.566768	0.901739			1221	ENSDARG00000007418	chmp4c	90.961	0.0972006	0.211666	0.459218	0.646078	0.96029
1222	ENSDARG00000007421	ftcd	1266.78	-0.464761	0.136962	-3.39337	0.000690386	0.0347744			1222	ENSDARG00000007421	ftcd	599.837	0.043237	0.111753	0.386896	0.698833	0.967998
1223	ENSDARG00000007425	apol1	203.719	-0.426508	0.177617	-2.40128	0.0163378	0.225785			1223	ENSDARG00000007425	apol1	114.337	-0.248202	0.197661	-1.2557	0.209227	0.776073
1224	ENSDARG00000007429	ndor1	176.186	0.0831786	0.152852	0.544177	0.58632	0.906711			1224	ENSDARG00000007429	ndor1	225.429	0.0411321	0.144177	0.285289	0.775423	0.975687
1225	ENSDARG00000007430	prdm12b	212.535	0.194382	0.172897	1.12427	0.260899	0.738467			1225	ENSDARG00000007430	prdm12b	367.637	0.066078	0.117768	0.561084	0.57474	0.950037
1226	ENSDARG00000007436	avpr2aa	24.0038	0.701655	0.423765	1.65576	0.0977699	0.521071			1226	ENSDARG00000007436	avpr2aa	36.8025	-0.153661	0.322638	-0.476266	0.633885	0.95776
1227	ENSDARG00000007438	ube2ib	1742.69	0.00746047	0.12601	0.0592054	0.952789	0.998406			1227	ENSDARG00000007438	ube2ib	2044.7	-0.0914688	0.0855804	-1.06881	0.285157	0.845129
1228	ENSDARG00000007443	fbxl18	108.829	0.0429949	0.212275	0.202544	0.839492	0.976417			1228	ENSDARG00000007443	fbxl18	110.084	-0.0418092	0.209338	-0.199721	0.841698	0.985174
1229	ENSDARG00000007444	ift81	79.9087	0.457036	0.218691	2.08987	0.0366297	0.336389			1229	ENSDARG00000007444	ift81	73.3208	-0.202939	0.234135	-0.866758	0.386075	0.89551
1230	ENSDARG00000007449	slc25a39	494.587	0.01348	0.133186	0.101211	0.919383	0.993892			1230	ENSDARG00000007449	slc25a39	523.279	0.0485009	0.106402	0.455828	0.648513	0.960708
1231	ENSDARG00000007461	srgap1a	161.501	0.107062	0.20584	0.520122	0.602979	0.914226			1231	ENSDARG00000007461	srgap1a	49.1045	0.212442	0.285784	0.743366	0.45726	0.921679
1232	ENSDARG00000007465	tdrd1	31.785	0.409135	0.502269	0.814573	0.415317	0.838754			1232	ENSDARG00000007465	tdrd1	26.2449	-0.0669707	0.381707	-0.175451	0.860726	0.985773
1233	ENSDARG00000007467	ifit10	4.49618	-0.487896	1.11632	-0.437058	0.662069	0.930742			1233	ENSDARG00000007467	ifit10	5.46261	-0.826997	0.822547	-1.00541	0.314699	NA
1234	ENSDARG00000007477	fbxo8	295.711	0.263893	0.188196	1.40222	0.160848	0.627788			1234	ENSDARG00000007477	fbxo8	238.763	0.30661	0.143876	2.13107	0.0330835	0.354192
1235	ENSDARG00000007480	rpe65a	995.524	0.0600502	0.24782	0.242314	0.808537	0.969828			1235	ENSDARG00000007480	rpe65a	3202.57	-0.151648	0.109759	-1.38165	0.16708	0.723651
1236	ENSDARG00000007485	epc2	534.961	0.00989455	0.150125	0.0659088	0.94745	0.997371			1236	ENSDARG00000007485	epc2	541.884	-0.140218	0.109835	-1.27663	0.201734	0.767736
1237	ENSDARG00000007490	adrb1	25.8298	-0.179154	0.437041	-0.409925	0.681861	0.937498			1237	ENSDARG00000007490	adrb1	19.2163	-0.199705	0.427013	-0.467679	0.640014	0.959994
1238	ENSDARG00000007494	st3gal8	234.892	-0.511827	0.226765	-2.25709	0.0240028	0.274503			1238	ENSDARG00000007494	st3gal8	161.432	0.179272	0.182441	0.982627	0.325791	0.871896
1239	ENSDARG00000007496	ufl1	552.097	-0.130023	0.137579	-0.945081	0.344618	0.798147			1239	ENSDARG00000007496	ufl1	616.108	-0.151721	0.0958999	-1.58208	0.113631	0.631874
1240	ENSDARG00000007523	kmt2e	970.654	0.0148794	0.179895	0.0827112	0.934081	0.996669			1240	ENSDARG00000007523	kmt2e	1641.76	-0.156173	0.0995061	-1.56949	0.116534	0.639148
1241	ENSDARG00000007526	ndufs2	3408.31	0.00154012	0.11148	0.0138152	0.988977	1			1241	ENSDARG00000007526	ndufs2	3937.72	0.0766466	0.0749362	1.02282	0.306391	0.860027
1242	ENSDARG00000007531	zcchc9	259.839	0.355044	0.178882	1.9848	0.047167	0.378022			1242	ENSDARG00000007531	zcchc9	160.452	0.169951	0.158113	1.07487	0.282435	0.843666
1243	ENSDARG00000007534	itln1	19.1292	-0.772434	0.701172	-1.10163	0.270621	0.746683			1243	ENSDARG00000007534	itln1	3.45916	0.170002	1.02202	0.166339	0.86789	NA
1244	ENSDARG00000007553	opn4.1	186.884	-0.25269	0.267065	-0.946173	0.344061	0.798147			1244	ENSDARG00000007553	opn4.1	500.93	0.179359	0.130556	1.37382	0.169499	0.726744
1245	ENSDARG00000007560	sema3bl	179.721	0.252944	0.211677	1.19495	0.232106	0.71325			1245	ENSDARG00000007560	sema3bl	157.455	0.0575888	0.1697	0.339357	0.734341	0.972021
1246	ENSDARG00000007561	cdh23	12.6776	0.0967363	0.770424	0.125562	0.900078	0.99045			1246	ENSDARG00000007561	cdh23	9.55513	-1.27888	0.680284	-1.87992	0.0601196	NA
1247	ENSDARG00000007566	appbp2	567.413	-0.21574	0.133751	-1.613	0.106744	0.536615			1247	ENSDARG00000007566	appbp2	818.291	0.0909447	0.0919102	0.989495	0.322421	0.870226
1248	ENSDARG00000007576	crybb1l1	10676.6	0.542681	0.360863	1.50384	0.132622	0.585592			1248	ENSDARG00000007576	crybb1l1	30709.6	-0.12595	0.0788796	-1.59674	0.110325	0.624637
1249	ENSDARG00000007582	si:ch1073-155h21.1	2.96829	-1.76114	1.80389	-0.976306	0.328913	0.787203			1249	ENSDARG00000007582	si:ch1073-155h21.1	7.16408	-0.0391488	0.743011	-0.0526894	0.957979	NA
1250	ENSDARG00000007597	bloc1s4	215.117	-0.486201	0.154635	-3.14418	0.00166555	0.0628515			1250	ENSDARG00000007597	bloc1s4	160.998	-0.0975627	0.163645	-0.596185	0.551051	0.946549
1251	ENSDARG00000007601	zmynd8	153.896	0.338993	0.180817	1.87479	0.0608219	0.423578			1251	ENSDARG00000007601	zmynd8	328.201	0.127504	0.122725	1.03894	0.298832	0.85478
1252	ENSDARG00000007603	stxbp2	511.472	-0.0722116	0.0998823	-0.722967	0.4697	0.867305			1252	ENSDARG00000007603	stxbp2	589.865	-0.132595	0.100994	-1.3129	0.189218	0.753954
1253	ENSDARG00000007614	wwox	98.1924	0.162421	0.205957	0.788615	0.430337	0.847541			1253	ENSDARG00000007614	wwox	153.875	-0.209077	0.167137	-1.25093	0.210959	0.778412
1254	ENSDARG00000007624	gins1	117.984	0.0637977	0.165351	0.385832	0.699621	0.942499			1254	ENSDARG00000007624	gins1	127.931	-0.0205916	0.181006	-0.113762	0.909426	0.990702
1255	ENSDARG00000007630	mkrn2	270.893	0.106883	0.132964	0.803846	0.421486	0.842754			1255	ENSDARG00000007630	mkrn2	417.12	-0.102583	0.111274	-0.921899	0.356581	0.883422
1256	ENSDARG00000007639	cnot4b	554.637	-0.19617	0.125253	-1.56618	0.117305	0.558519			1256	ENSDARG00000007639	cnot4b	457.625	0.0750606	0.113057	0.663918	0.506743	0.935734
1257	ENSDARG00000007654	nsfa	1472.33	0.299837	0.21638	1.38569	0.16584	0.635405			1257	ENSDARG00000007654	nsfa	4446.62	0.0727208	0.0720162	1.00978	0.312599	0.864642
1258	ENSDARG00000007655	crybb1l3	46.5741	0.520594	0.370069	1.40675	0.159502	0.6257			1258	ENSDARG00000007655	crybb1l3	122.619	-0.0170716	0.192335	-0.0887597	0.929273	0.992702
1259	ENSDARG00000007657	ccnh	153.378	-0.201987	0.157297	-1.28411	0.199103	0.679605			1259	ENSDARG00000007657	ccnh	109.495	-0.0808928	0.194329	-0.416266	0.677215	0.965257
1260	ENSDARG00000007663	amph	950.832	0.313722	0.194429	1.61355	0.106625	0.536345			1260	ENSDARG00000007663	amph	2660.23	0.059	0.0743853	0.793167	0.42768	0.91075
1261	ENSDARG00000007671	ghrb	771.276	-0.0562621	0.238228	-0.236169	0.813301	0.970328			1261	ENSDARG00000007671	ghrb	321.701	0.0915035	0.124073	0.737499	0.460819	0.921978
1262	ENSDARG00000007678	ttyh3b	1587.61	-0.055645	0.128672	-0.432457	0.66541	0.932595			1262	ENSDARG00000007678	ttyh3b	3719.47	0.0853653	0.069974	1.21996	0.222481	0.788748
1263	ENSDARG00000007682	ppdpfa	2286.59	-0.0447757	0.232138	-0.192884	0.84705	0.9773			1263	ENSDARG00000007682	ppdpfa	1893.01	0.140991	0.093217	1.5125	0.130406	0.662797
1264	ENSDARG00000007691	cul1b	748.367	-0.274912	0.137492	-1.99948	0.0455567	0.373513			1264	ENSDARG00000007691	cul1b	632.203	-0.228585	0.0959228	-2.383	0.017172	0.242176
1265	ENSDARG00000007693	nfkbiab	1175.33	-0.231453	0.293371	-0.788945	0.430144	0.847541			1265	ENSDARG00000007693	nfkbiab	1361.57	-0.412442	0.100214	-4.11562	3.86138e-05	0.00218782
1266	ENSDARG00000007697	fabp7a	5730.67	0.279987	0.225326	1.24259	0.214021	0.696474			1266	ENSDARG00000007697	fabp7a	11931.6	0.0534122	0.065513	0.815291	0.414906	0.906237
1267	ENSDARG00000007708	nsa2	7956.4	-0.375027	0.15016	-2.49752	0.0125066	0.194482			1267	ENSDARG00000007708	nsa2	3951.24	-0.397104	0.091976	-4.31748	1.57823e-05	0.00103681
1268	ENSDARG00000007709	adamts8a	70.8317	0.35586	0.278434	1.27808	0.201223	0.681045			1268	ENSDARG00000007709	adamts8a	60.2441	0.222404	0.253731	0.876534	0.38074	0.895192
1269	ENSDARG00000007711	rab3il1	249.756	-0.0254019	0.147443	-0.172283	0.863215	0.981725			1269	ENSDARG00000007711	rab3il1	141.587	-0.10452	0.1717	-0.608735	0.5427	0.944974
1270	ENSDARG00000007715	lgsn	608.062	0.766326	0.275345	2.78315	0.00538335	0.123514			1270	ENSDARG00000007715	lgsn	1894	0.186668	0.0759956	2.45629	0.0140378	0.214185
1271	ENSDARG00000007720	sub1b	549.242	0.0229231	0.255521	0.089711	0.928517	0.995052			1271	ENSDARG00000007720	sub1b	571.718	-0.0830085	0.109922	-0.755155	0.450156	0.918761
1272	ENSDARG00000007722	nudt8	237.77	-0.0557452	0.153821	-0.362404	0.71705	0.94627			1272	ENSDARG00000007722	nudt8	135.031	0.0204509	0.170327	0.120068	0.904429	0.99032
1273	ENSDARG00000007723	efnb1	141.445	-0.00784948	0.178708	-0.0439234	0.964965	1			1273	ENSDARG00000007723	efnb1	176.369	0.241573	0.157297	1.53578	0.124592	0.653845
1274	ENSDARG00000007727	rgl2	110.117	0.0141346	0.204426	0.0691427	0.944876	0.997371			1274	ENSDARG00000007727	rgl2	30.7309	-0.381328	0.34301	-1.11171	0.266261	0.832419
1275	ENSDARG00000007734	stn1	90.2555	-0.0297962	0.260236	-0.114497	0.908844	0.992033			1275	ENSDARG00000007734	stn1	89.6881	-0.13557	0.217109	-0.624431	0.532345	0.942651
1276	ENSDARG00000007737	zyg11	580.427	-0.279054	0.174703	-1.5973	0.110198	0.544875			1276	ENSDARG00000007737	zyg11	683.205	0.120393	0.0933253	1.29004	0.197038	0.761944
1277	ENSDARG00000007739	atp1a1a.2	1788.71	0.0526435	0.219055	0.240321	0.810081	0.969828			1277	ENSDARG00000007739	atp1a1a.2	3077.4	-0.02149	0.094138	-0.228282	0.819427	0.981594
1278	ENSDARG00000007743	il15l	42.1913	-0.459228	0.279241	-1.64455	0.100062	0.524334			1278	ENSDARG00000007743	il15l	20.4825	-0.161945	0.427666	-0.378671	0.704932	0.968134
1279	ENSDARG00000007744	tsr1	772.093	0.0692693	0.140644	0.492516	0.622354	0.918644			1279	ENSDARG00000007744	tsr1	1048.24	-0.0992848	0.0910162	-1.09085	0.27534	0.839541
1280	ENSDARG00000007745	uqcrfs1	4049.31	0.0165173	0.105454	0.156631	0.875536	0.984383			1280	ENSDARG00000007745	uqcrfs1	4121.12	0.00684108	0.0717631	0.0953286	0.924054	0.992676
1281	ENSDARG00000007751	lmnl3	50.9441	0.252659	0.254333	0.993417	0.320507	0.780821			1281	ENSDARG00000007751	lmnl3	91.8246	-0.00225251	0.206564	-0.0109047	0.991299	0.997679
1282	ENSDARG00000007753	cpne2	264.704	0.219836	0.208324	1.05526	0.291305	0.761454			1282	ENSDARG00000007753	cpne2	596.917	-0.0406937	0.103838	-0.391895	0.695136	0.96736
1283	ENSDARG00000007755	wdr61	339.441	0.1739	0.139412	1.24739	0.212255	0.69394			1283	ENSDARG00000007755	wdr61	363.57	0.0859801	0.127071	0.676632	0.49864	0.934006
1284	ENSDARG00000007760	spg21	387.221	-0.148277	0.145256	-1.0208	0.307349	0.772541			1284	ENSDARG00000007760	spg21	251.406	0.101661	0.141476	0.718572	0.472404	0.924838
1285	ENSDARG00000007764	klhdc10	320.463	-0.204307	0.114666	-1.78176	0.0747891	0.464151			1285	ENSDARG00000007764	klhdc10	542.495	0.00458793	0.103079	0.044509	0.964499	0.995927
1286	ENSDARG00000007769	sult5a1	22.7053	-0.882784	0.490067	-1.80135	0.0716472	0.4564			1286	ENSDARG00000007769	sult5a1	22.722	-0.36091	0.404603	-0.892012	0.372386	0.892843
1287	ENSDARG00000007774	vash2	469.189	-0.321644	0.18894	-1.70236	0.0886884	0.5001			1287	ENSDARG00000007774	vash2	592.575	-0.319517	0.103349	-3.09164	0.00199057	0.0533353
1288	ENSDARG00000007783	blk	14.5488	-0.366342	0.515382	-0.710816	0.477198	0.869292			1288	ENSDARG00000007783	blk	3.80822	-0.886826	1.0838	-0.818257	0.413211	NA
1289	ENSDARG00000007786	tmx2b	637.249	0.320237	0.130055	2.46232	0.0138043	0.205712			1289	ENSDARG00000007786	tmx2b	1298.69	0.0385669	0.0786029	0.490655	0.623671	0.957354
1290	ENSDARG00000007787	zgc:112965	2.20435	-0.72378	1.4348	-0.504447	0.613947	0.915998			1290	ENSDARG00000007787	zgc:112965	1.72751	2.10404	1.70847	1.23153	0.218124	NA
1291	ENSDARG00000007788	atp2b1b	414.519	0.49888	0.21721	2.29677	0.021632	0.261049			1291	ENSDARG00000007788	atp2b1b	1230.64	0.0867804	0.100509	0.863412	0.387911	0.896133
1292	ENSDARG00000007791	ppp2r1ba	2771.71	0.00276881	0.0926688	0.0298786	0.976164	1			1292	ENSDARG00000007791	ppp2r1ba	4952.99	-0.00101322	0.0677105	-0.014964	0.988061	0.997369
1293	ENSDARG00000007795	cst3	4499.03	-0.489221	0.168143	-2.90956	0.00361944	0.0995188			1293	ENSDARG00000007795	cst3	2579.65	-0.0231417	0.0734242	-0.315177	0.752627	0.97481
1294	ENSDARG00000007804	gas6	474.848	0.020816	0.15078	0.138055	0.890197	0.98835			1294	ENSDARG00000007804	gas6	396.895	0.10429	0.121647	0.857323	0.391267	0.897688
1295	ENSDARG00000007807	cyth3a	198.75	-0.16113	0.154458	-1.0432	0.296856	0.764495			1295	ENSDARG00000007807	cyth3a	347.429	0.105876	0.11687	0.905933	0.364971	0.886714
1296	ENSDARG00000007808	zdhhc16a	211.325	-0.0539641	0.198601	-0.271721	0.785836	0.962605			1296	ENSDARG00000007808	zdhhc16a	377.941	0.048588	0.118498	0.410031	0.681783	0.965476
1297	ENSDARG00000007812	sp3b	637.673	0.0711674	0.10345	0.68794	0.49149	0.87565			1297	ENSDARG00000007812	sp3b	884.566	-0.0640671	0.094504	-0.67793	0.497816	0.933482
1298	ENSDARG00000007813	rnpepl1	246.9	-0.102429	0.13661	-0.749793	0.453379	0.858656			1298	ENSDARG00000007813	rnpepl1	294.05	0.0366723	0.134688	0.272276	0.78541	0.97627
1299	ENSDARG00000007818	palm1b	1190.81	0.092854	0.107528	0.863532	0.387845	0.827592			1299	ENSDARG00000007818	palm1b	1863.57	0.127598	0.0763934	1.67027	0.0948654	0.585477
1300	ENSDARG00000007823	atf3	305.562	-0.0887002	0.290607	-0.305224	0.760195	0.957886			1300	ENSDARG00000007823	atf3	819.845	0.286503	0.11617	2.46623	0.0136543	0.20979
1301	ENSDARG00000007824	camta1b	599.949	0.302026	0.219568	1.37555	0.168962	0.640442			1301	ENSDARG00000007824	camta1b	1665.2	0.0283549	0.0788621	0.35955	0.719184	0.969183
1302	ENSDARG00000007825	map2k1	496.941	0.157485	0.129364	1.21738	0.22346	0.70531			1302	ENSDARG00000007825	map2k1	947.132	0.152751	0.0863831	1.7683	0.0770104	0.540058
1303	ENSDARG00000007836	ctsla	12772.5	-0.111145	0.139724	-0.795461	0.426345	0.845031			1303	ENSDARG00000007836	ctsla	17394.2	0.284581	0.0782446	3.63706	0.000275762	0.0111058
1304	ENSDARG00000007842	MCHR2 (1 of many)	4.60656	-2.12076	1.53775	-1.37913	0.167854	0.639036			1304	ENSDARG00000007842	MCHR2 (1 of many)	12.7408	-0.421911	0.560778	-0.752368	0.45183	0.918761
1305	ENSDARG00000007856	rtn4rl1a	10.1229	-0.452538	0.667888	-0.677566	0.498047	0.878951			1305	ENSDARG00000007856	rtn4rl1a	9.59322	-0.718601	0.637939	-1.12644	0.259979	NA
1306	ENSDARG00000007863	tra2a	1439.67	-0.0425178	0.104727	-0.405986	0.684753	0.938486			1306	ENSDARG00000007863	tra2a	1628.93	-0.0818555	0.0810262	-1.01023	0.312383	0.864401
1307	ENSDARG00000007864	pimr195	0.217027	0	5.26765	0	1	NA			1307	ENSDARG00000007864	pimr195	0	NA	NA	NA	NA	NA
1308	ENSDARG00000007867	dazap2	1918.93	-0.154354	0.0884572	-1.74496	0.080992	0.479801			1308	ENSDARG00000007867	dazap2	2686.62	-0.0757635	0.0709351	-1.06807	0.28549	0.845164
1309	ENSDARG00000007869	ehd3	86.5505	0.564904	0.229004	2.46679	0.013633	0.203924			1309	ENSDARG00000007869	ehd3	21.0649	0.405813	0.440347	0.921575	0.35675	0.883422
1310	ENSDARG00000007885	fancl	13.0239	-0.191719	0.421818	-0.454507	0.649464	0.927756			1310	ENSDARG00000007885	fancl	16.8438	0.509194	0.466696	1.09106	0.275246	0.839541
1311	ENSDARG00000007886	slc35b2	206.262	0.0722183	0.14449	0.499816	0.617204	0.916365			1311	ENSDARG00000007886	slc35b2	305.864	-0.189984	0.127999	-1.48426	0.13774	0.675209
1312	ENSDARG00000007891	meox1	352.673	-0.164869	0.171132	-0.963402	0.335346	0.79203			1312	ENSDARG00000007891	meox1	212.113	-0.136765	0.146831	-0.931447	0.351622	0.880769
1313	ENSDARG00000007892	pdcd2	37.9715	0.154569	0.315552	0.489836	0.62425	0.919537			1313	ENSDARG00000007892	pdcd2	32.7603	-0.536678	0.355045	-1.51158	0.130641	0.662797
1314	ENSDARG00000007901	crnkl1	340.737	-0.34239	0.130038	-2.63299	0.00846368	0.157114			1314	ENSDARG00000007901	crnkl1	445.812	-0.0238952	0.115057	-0.207682	0.835478	0.984089
1315	ENSDARG00000007906	lrp2b	28.1682	0.908712	0.918395	0.989456	0.32244	0.78246			1315	ENSDARG00000007906	lrp2b	60.0096	-2.92642	0.330242	-8.86144	7.89881e-19	6.00735e-16
1316	ENSDARG00000007912	si:ch211-196i2.1	324.586	0.0525559	0.172082	0.305412	0.760052	0.957886			1316	ENSDARG00000007912	si:ch211-196i2.1	624.604	0.319727	0.102618	3.11571	0.00183503	0.0502007
1317	ENSDARG00000007916	xpnpep3	252.891	-0.047133	0.162269	-0.290463	0.771462	0.960597			1317	ENSDARG00000007916	xpnpep3	272.072	-0.0592725	0.134435	-0.440901	0.659284	0.962839
1318	ENSDARG00000007918	ttc27	366.171	-0.135376	0.159884	-0.846715	0.397154	0.830253			1318	ENSDARG00000007918	ttc27	491.808	-0.039201	0.108291	-0.361997	0.717354	0.96909
1319	ENSDARG00000007923	ptpn1	536.646	-0.128163	0.110957	-1.15507	0.248061	0.728489			1319	ENSDARG00000007923	ptpn1	709.054	0.0397085	0.0956558	0.415119	0.678055	0.965257
1320	ENSDARG00000007941	hmx4	335.936	0.0156269	0.162462	0.0961879	0.923371	0.994525			1320	ENSDARG00000007941	hmx4	371.951	0.0977933	0.125017	0.782237	0.434075	0.914001
1321	ENSDARG00000007943	gabpb2a	326.252	0.306049	0.176411	1.73486	0.0827653	0.483014			1321	ENSDARG00000007943	gabpb2a	390.663	-0.044051	0.118919	-0.370429	0.711063	0.968985
1322	ENSDARG00000007944	lhx1b	74.8999	0.15862	0.258836	0.612819	0.539996	0.893049			1322	ENSDARG00000007944	lhx1b	127.426	0.0647546	0.185461	0.349155	0.726973	0.970402
1323	ENSDARG00000007950	itga11b	47.6619	0.383232	0.304782	1.2574	0.208609	0.690728			1323	ENSDARG00000007950	itga11b	27.1052	-0.193039	0.363809	-0.530607	0.595691	0.954434
1324	ENSDARG00000007955	iars	1420.64	0.210625	0.122405	1.72072	0.0853013	0.490552			1324	ENSDARG00000007955	iars	1147.93	-0.0776807	0.102326	-0.759149	0.447764	0.917154
1325	ENSDARG00000007959	hibadhb	1203.26	0.0113637	0.128754	0.0882593	0.929671	0.995576			1325	ENSDARG00000007959	hibadhb	1467.01	0.0744186	0.0851649	0.873817	0.382218	0.895192
1326	ENSDARG00000007960	hnrnpaba	10488.3	0.216797	0.0875575	2.47605	0.0132845	0.200523			1326	ENSDARG00000007960	hnrnpaba	14118.5	-0.0888735	0.0707215	-1.25667	0.208873	0.776073
1327	ENSDARG00000007971	cks1b	285.501	0.0217355	0.282189	0.0770245	0.938604	0.997371			1327	ENSDARG00000007971	cks1b	238.805	0.178495	0.142322	1.25416	0.209782	0.77726
1328	ENSDARG00000007975	fth1b	621.098	0.376206	0.181487	2.07292	0.03818	0.342672			1328	ENSDARG00000007975	fth1b	586.38	-0.136099	0.0991282	-1.37296	0.169766	0.726965
1329	ENSDARG00000007976	si:ch211-220f16.2	220.54	-0.266368	0.16656	-1.59923	0.10977	0.543595			1329	ENSDARG00000007976	si:ch211-220f16.2	329.076	-0.0169669	0.12916	-0.131364	0.895488	0.989814
1330	ENSDARG00000007982	onecut1	71.6348	0.132533	0.215373	0.615364	0.538314	0.892568			1330	ENSDARG00000007982	onecut1	80.1798	-0.0474102	0.234391	-0.20227	0.839706	0.984979
1331	ENSDARG00000007988	masp2	176.708	0.312711	0.257862	1.21271	0.225243	0.70685			1331	ENSDARG00000007988	masp2	150.191	0.0471716	0.177896	0.265163	0.790884	0.977402
1332	ENSDARG00000007989	nedd8	571.446	0.090535	0.168757	0.536483	0.591625	0.909437			1332	ENSDARG00000007989	nedd8	694.418	0.00759696	0.106924	0.0710498	0.943358	0.993364
1333	ENSDARG00000007990	wt1b	38.8874	-0.59151	0.262536	-2.25306	0.0242551	0.275475			1333	ENSDARG00000007990	wt1b	26.6319	-0.30689	0.366967	-0.836289	0.402993	0.90084
1334	ENSDARG00000007996	pou2f1b	254.389	0.150827	0.157682	0.956527	0.338806	0.795226			1334	ENSDARG00000007996	pou2f1b	218.137	0.0461242	0.14561	0.316764	0.751422	0.97419
1335	ENSDARG00000008010	zgc:194189	9.90135	-0.12109	0.621382	-0.194871	0.845494	0.976867			1335	ENSDARG00000008010	zgc:194189	13.5645	-0.59263	0.541005	-1.09543	0.27333	0.838214
1336	ENSDARG00000008014	nudt17	258.199	0.237695	0.175838	1.35178	0.176446	0.649859			1336	ENSDARG00000008014	nudt17	278.358	-0.250667	0.132543	-1.89122	0.0585956	0.473924
1337	ENSDARG00000008019	mxg	1.32315	-3.11853	2.08289	-1.49721	0.134338	NA			1337	ENSDARG00000008019	mxg	2.29932	0.341893	1.3879	0.246339	0.80542	NA
1338	ENSDARG00000008020	med31	296.298	0.110844	0.148256	0.747651	0.454671	0.859767			1338	ENSDARG00000008020	med31	275.686	-0.017061	0.130186	-0.131051	0.895735	0.989814
1339	ENSDARG00000008022	kif18a	146.022	0.314107	0.210453	1.49253	0.135561	0.591012			1339	ENSDARG00000008022	kif18a	193.207	-0.0426397	0.150094	-0.284087	0.776344	0.975826
1340	ENSDARG00000008026	fam129bb	339.324	0.00783189	0.173421	0.0451611	0.963979	0.999842			1340	ENSDARG00000008026	fam129bb	384.498	-0.174449	0.124754	-1.39834	0.162011	0.716531
1341	ENSDARG00000008029	mep1a.2	30.9706	2.2789	0.691795	3.29418	0.000987076	0.0435629			1341	ENSDARG00000008029	mep1a.2	14.0143	-1.49797	0.543248	-2.75743	0.00582568	0.114852
1342	ENSDARG00000008030	myl9b	1869.32	-0.369157	0.221452	-1.66698	0.0955175	0.516124			1342	ENSDARG00000008030	myl9b	1188.12	0.167875	0.0888098	1.89027	0.0587217	0.474103
1343	ENSDARG00000008032	sart3	644.49	0.263434	0.124657	2.11326	0.0345781	0.328029			1343	ENSDARG00000008032	sart3	1291.42	0.0081961	0.0805349	0.101771	0.918939	0.991623
1344	ENSDARG00000008034	skib	521.32	0.0640987	0.114317	0.560711	0.574995	0.904516			1344	ENSDARG00000008034	skib	813.78	0.0793224	0.0942842	0.841312	0.400173	0.90084
1345	ENSDARG00000008049	si:dkey-42i9.4	1739.26	-0.291403	0.187329	-1.55556	0.119812	0.564602			1345	ENSDARG00000008049	si:dkey-42i9.4	1656.87	-0.48692	0.250566	-1.94328	0.051982	0.447688
1346	ENSDARG00000008060	scara3	119.455	0.163738	0.223563	0.7324	0.463924	0.864593			1346	ENSDARG00000008060	scara3	110.592	0.0879881	0.187693	0.468788	0.639221	0.959994
1347	ENSDARG00000008068	tma16	212.659	0.112655	0.161237	0.698694	0.484743	0.872911			1347	ENSDARG00000008068	tma16	245.675	0.0586072	0.137977	0.424761	0.671011	0.965257
1348	ENSDARG00000008075	illr4	3.27947	-0.0591671	1.02992	-0.0574482	0.954188	0.998611			1348	ENSDARG00000008075	illr4	4.39879	-0.130072	0.986502	-0.131852	0.895101	NA
1349	ENSDARG00000008095	olfcd1	1.23864	0.234442	2.18623	0.107236	0.914602	NA			1349	ENSDARG00000008095	olfcd1	1.01346	-2.21474	2.01087	-1.10138	0.270732	NA
1350	ENSDARG00000008097	srsf9	861.209	0.0133515	0.111747	0.119479	0.904896	0.991631			1350	ENSDARG00000008097	srsf9	966.212	-0.0841302	0.0845655	-0.994852	0.319808	0.86809
1351	ENSDARG00000008098	ifit9	1.98449	3.06163	1.46004	2.09695	0.0359983	NA			1351	ENSDARG00000008098	ifit9	1.20581	1.34807	1.79709	0.750143	0.453169	NA
1352	ENSDARG00000008100	slc7a10a	285.066	0.374568	0.199022	1.88204	0.0598308	0.421883			1352	ENSDARG00000008100	slc7a10a	728.744	0.237976	0.106504	2.23442	0.0254552	0.308994
1353	ENSDARG00000008105	mettl2a	262.045	-0.164215	0.154418	-1.06345	0.287578	0.758397			1353	ENSDARG00000008105	mettl2a	209.895	0.0746462	0.144403	0.51693	0.605205	0.95651
1354	ENSDARG00000008107	src	130.235	0.15528	0.210439	0.737888	0.460583	0.862369			1354	ENSDARG00000008107	src	78.2742	0.342074	0.228501	1.49704	0.134384	0.670529
1355	ENSDARG00000008119	si:ch211-195d17.2	299.905	-0.131951	0.125546	-1.05102	0.29325	0.762581			1355	ENSDARG00000008119	si:ch211-195d17.2	356.907	-0.0634361	0.118819	-0.533887	0.59342	0.954434
1356	ENSDARG00000008127	pcdh15b	82.9609	-0.345823	0.288088	-1.20041	0.229981	0.711763			1356	ENSDARG00000008127	pcdh15b	205.474	-0.0758083	0.151377	-0.500792	0.616518	0.95688
1357	ENSDARG00000008131	sox1b	266.932	0.308158	0.196095	1.57148	0.116072	0.556131			1357	ENSDARG00000008131	sox1b	574.012	-0.03651	0.137236	-0.266038	0.79021	0.977338
1358	ENSDARG00000008133	foxl1	127.832	-0.0432465	0.218573	-0.197858	0.843156	0.976791			1358	ENSDARG00000008133	foxl1	181.634	-0.180786	0.16282	-1.11035	0.26685	0.833073
1359	ENSDARG00000008140	kcnab1a	29.0273	0.590802	0.365215	1.61768	0.105731	0.534827			1359	ENSDARG00000008140	kcnab1a	25.7091	0.241458	0.375332	0.643317	0.520019	0.938995
1360	ENSDARG00000008141	rbl1	246.096	-0.262605	0.150593	-1.74381	0.0811929	0.479923			1360	ENSDARG00000008141	rbl1	330.736	-0.12725	0.134182	-0.948335	0.342959	0.878434
1361	ENSDARG00000008142	stxbp3	596.424	0.0140223	0.131671	0.106495	0.91519	0.993066			1361	ENSDARG00000008142	stxbp3	601.8	-0.0216432	0.104457	-0.207197	0.835856	0.984089
1362	ENSDARG00000008153	serinc5	593.251	-0.0068751	0.0905263	-0.0759458	0.939462	0.997371			1362	ENSDARG00000008153	serinc5	811.768	0.0966289	0.0889083	1.08684	0.277108	0.840549
1363	ENSDARG00000008155	sms	643.518	-0.0150781	0.14308	-0.105382	0.916073	0.993234			1363	ENSDARG00000008155	sms	1045.26	0.0720357	0.0965792	0.745871	0.455745	0.921215
1364	ENSDARG00000008164	btr33	18.8726	0.147854	0.527718	0.280177	0.779342	0.961073			1364	ENSDARG00000008164	btr33	31.6159	-0.230673	0.343141	-0.672239	0.501432	0.934613
1365	ENSDARG00000008165	caspa	136.805	0.146633	0.168362	0.870939	0.383788	0.826299			1365	ENSDARG00000008165	caspa	108.794	0.157828	0.195585	0.806952	0.419694	0.90651
1366	ENSDARG00000008170	dbnla	197.504	-0.017232	0.196772	-0.0875734	0.930216	0.995707			1366	ENSDARG00000008170	dbnla	246.561	0.0247614	0.142429	0.173851	0.861983	0.985841
1367	ENSDARG00000008174	hoxb1a	11.2335	-0.207146	0.502757	-0.412019	0.680325	0.936798			1367	ENSDARG00000008174	hoxb1a	11.4868	-0.807553	0.569048	-1.41913	0.155861	0.705963
1368	ENSDARG00000008182	si:ch73-111e15.1	4.4872	-1.48012	1.04208	-1.42036	0.155503	0.620161			1368	ENSDARG00000008182	si:ch73-111e15.1	1.03982	1.06294	2.05841	0.516388	0.605583	NA
1369	ENSDARG00000008184	mia3	729.428	-0.146436	0.12372	-1.18361	0.236568	0.717725			1369	ENSDARG00000008184	mia3	904.012	-0.0348755	0.0867065	-0.402225	0.687518	0.966376
1370	ENSDARG00000008186	syk	114.704	-0.289613	0.239873	-1.20736	0.227294	0.708598			1370	ENSDARG00000008186	syk	160.959	-0.0252446	0.170351	-0.148192	0.882191	0.988344
1371	ENSDARG00000008188	sf1	1559.62	-0.00239179	0.123622	-0.0193476	0.984564	1			1371	ENSDARG00000008188	sf1	2470.28	0.0224143	0.0915775	0.244758	0.806644	0.980254
1372	ENSDARG00000008191	tmeff1a	14.7422	-0.484806	0.580807	-0.834713	0.40388	0.833888			1372	ENSDARG00000008191	tmeff1a	22.749	0.49758	0.413295	1.20393	0.228615	0.796028
1373	ENSDARG00000008192	pank1a	176.482	-0.0880125	0.157935	-0.55727	0.577343	0.904832			1373	ENSDARG00000008192	pank1a	203.863	0.333424	0.144257	2.31132	0.0208153	0.272701
1374	ENSDARG00000008200	ugp2b	735.742	-0.0675985	0.131677	-0.513366	0.607696	0.915204			1374	ENSDARG00000008200	ugp2b	1002.91	-0.117968	0.0955097	-1.23515	0.216776	0.784252
1375	ENSDARG00000008203	pax1a	60.5477	0.251786	0.266383	0.945202	0.344556	0.798147			1375	ENSDARG00000008203	pax1a	57.9501	0.542563	0.267276	2.02997	0.0423594	0.404449
1376	ENSDARG00000008209	myt1la	368.705	0.43945	0.270393	1.62523	0.104115	0.532183			1376	ENSDARG00000008209	myt1la	973.658	-0.037815	0.0988927	-0.382384	0.702177	0.968134
1377	ENSDARG00000008212	kcnk13a	5.31757	-0.723884	1.09859	-0.65892	0.509947	0.883733			1377	ENSDARG00000008212	kcnk13a	13.257	0.205789	0.554968	0.370813	0.710777	0.968985
1378	ENSDARG00000008218	znf410	1063.94	-0.0712891	0.157646	-0.452209	0.651119	0.928395			1378	ENSDARG00000008218	znf410	560.945	0.058207	0.113507	0.512804	0.608089	0.956718
1379	ENSDARG00000008219	crygm4	0.893208	1.77165	2.10068	0.84337	0.399021	NA			1379	ENSDARG00000008219	crygm4	1.1218	-0.423137	1.851	-0.228599	0.819181	NA
1380	ENSDARG00000008224	vps35	1216.94	0.0685698	0.0782919	0.875823	0.381126	0.824296			1380	ENSDARG00000008224	vps35	2206.95	0.0236323	0.0730227	0.32363	0.746218	0.97419
1381	ENSDARG00000008235	cog5	248.822	-0.00967163	0.139375	-0.0693929	0.944677	0.997371			1381	ENSDARG00000008235	cog5	380.717	0.0665938	0.125199	0.531903	0.594793	0.954434
1382	ENSDARG00000008237	sars	2126.78	0.0225615	0.123145	0.183211	0.854633	0.979161			1382	ENSDARG00000008237	sars	2499.72	0.0118136	0.072492	0.162965	0.870546	0.987505
1383	ENSDARG00000008238	manba	88.1212	-0.0290958	0.192006	-0.151536	0.879553	0.986187			1383	ENSDARG00000008238	manba	86.4756	-0.327124	0.219539	-1.49005	0.136211	0.673089
1384	ENSDARG00000008239	mocs3	79.0621	-0.356551	0.240025	-1.48547	0.137418	0.593264			1384	ENSDARG00000008239	mocs3	88.1656	-0.30797	0.214104	-1.43842	0.150316	0.698669
1385	ENSDARG00000008243	cct8	5173.08	-0.126049	0.109458	-1.15157	0.249496	0.729721			1385	ENSDARG00000008243	cct8	4693.95	-0.10448	0.0797515	-1.31007	0.190171	0.754837
1386	ENSDARG00000008247	vezf1a	109.03	0.116695	0.223274	0.522656	0.601214	0.913756			1386	ENSDARG00000008247	vezf1a	67.6794	-0.387252	0.249182	-1.55409	0.120162	0.645215
1387	ENSDARG00000008249	ptchd4	13.908	1.18101	0.548917	2.15153	0.0314341	0.315297			1387	ENSDARG00000008249	ptchd4	25.8342	0.348258	0.384047	0.90681	0.364507	0.886564
1388	ENSDARG00000008255	cnot6a	946.435	0.1028	0.115012	0.893824	0.371416	0.818945			1388	ENSDARG00000008255	cnot6a	1313.63	0.157192	0.0779762	2.01589	0.0438113	0.411165
1389	ENSDARG00000008263	mfsd4ab	93.6796	-0.882182	0.762013	-1.1577	0.246987	0.727706			1389	ENSDARG00000008263	mfsd4ab	203.641	-0.151168	0.144987	-1.04263	0.297118	0.853945
1390	ENSDARG00000008275	klhl24b	1262.7	-0.265541	0.1668	-1.59198	0.11139	0.547032			1390	ENSDARG00000008275	klhl24b	851.501	-0.218346	0.0896948	-2.43432	0.0149199	0.223742
1391	ENSDARG00000008278	rcor2	517.241	-0.0604234	0.141405	-0.427309	0.669155	0.933115			1391	ENSDARG00000008278	rcor2	834.885	-0.0819315	0.0975001	-0.840323	0.400728	0.90084
1392	ENSDARG00000008279	map2k7	48.9696	0.110511	0.280395	0.394128	0.693487	0.940668			1392	ENSDARG00000008279	map2k7	7.50415	-0.191472	0.70269	-0.272484	0.78525	NA
1393	ENSDARG00000008287	fam114a1	336.907	0.139515	0.106889	1.30524	0.191811	0.672149			1393	ENSDARG00000008287	fam114a1	286.845	-0.0917581	0.125326	-0.732157	0.464073	0.923197
1394	ENSDARG00000008292	eif2s3	7277.43	-0.474105	0.11034	-4.29675	1.73317e-05	0.00269513			1394	ENSDARG00000008292	eif2s3	5531.19	-0.204608	0.0746355	-2.74143	0.00611727	0.118579
1395	ENSDARG00000008305	hand2	299.2	-0.338271	0.143196	-2.36229	0.0181622	0.237981			1395	ENSDARG00000008305	hand2	260.496	-0.0922958	0.136034	-0.678478	0.497469	0.933353
1396	ENSDARG00000008306	rdh5	241.222	-0.205941	0.216248	-0.952336	0.340927	0.795603			1396	ENSDARG00000008306	rdh5	478.958	0.0448188	0.131068	0.34195	0.732388	0.971719
1397	ENSDARG00000008310	ip6k2a	1914.72	-0.0658819	0.155234	-0.424405	0.671271	0.933953			1397	ENSDARG00000008310	ip6k2a	1761.9	0.0304786	0.0780381	0.390561	0.696122	0.96736
1398	ENSDARG00000008322	ambra1a	159.386	0.158385	0.223533	0.708552	0.478602	0.869292			1398	ENSDARG00000008322	ambra1a	187.481	-0.198248	0.179514	-1.10436	0.269438	0.834705
1399	ENSDARG00000008329	asic1a	47.3177	0.183677	0.337207	0.5447	0.58596	0.906655			1399	ENSDARG00000008329	asic1a	69.8617	0.358829	0.253212	1.41711	0.156451	0.706639
1400	ENSDARG00000008333	znfl2a	157.56	0.328642	0.194759	1.68743	0.0915212	0.506944			1400	ENSDARG00000008333	znfl2a	38.5963	0.443962	0.30675	1.44731	0.14781	0.695242
1401	ENSDARG00000008363	mcl1b	1490.89	-0.237808	0.20062	-1.18536	0.235874	0.717225			1401	ENSDARG00000008363	mcl1b	1665.77	-0.117508	0.0926953	-1.26768	0.204912	0.772822
1402	ENSDARG00000008370	csnk1da	2462.93	-0.0694339	0.107799	-0.644102	0.519509	0.887148			1402	ENSDARG00000008370	csnk1da	4700.83	0.00933841	0.0663688	0.140705	0.888103	0.989291
1403	ENSDARG00000008372	spred2b	287.596	-0.144996	0.133433	-1.08666	0.277188	0.751426			1403	ENSDARG00000008372	spred2b	91.197	-0.00750626	0.21083	-0.0356034	0.971599	0.996315
1404	ENSDARG00000008377	epn2	1200.78	0.144871	0.116867	1.23963	0.215113	0.697086			1404	ENSDARG00000008377	epn2	1631.31	0.115869	0.07725	1.49992	0.133635	0.66814
1405	ENSDARG00000008380	brd7	728.45	-0.0286038	0.123442	-0.231718	0.816757	0.971207			1405	ENSDARG00000008380	brd7	943.312	0.0347068	0.090176	0.384879	0.700327	0.967998
1406	ENSDARG00000008383	arpc1a	2656.65	0.17504	0.110838	1.57924	0.114281	0.553312			1406	ENSDARG00000008383	arpc1a	3366.07	0.0892268	0.0761898	1.17111	0.241554	0.810471
1407	ENSDARG00000008384	hdac6	250.644	0.267041	0.151356	1.76433	0.0776764	0.471265			1407	ENSDARG00000008384	hdac6	388.666	-0.0290823	0.11454	-0.253906	0.799568	0.979366
1408	ENSDARG00000008388	mmp14b	1310.88	0.108491	0.130885	0.828904	0.407159	0.835299			1408	ENSDARG00000008388	mmp14b	1445.15	0.209808	0.081692	2.56828	0.0102203	0.17288
1409	ENSDARG00000008395	snupn	277.27	0.180158	0.143184	1.25822	0.208311	0.690398			1409	ENSDARG00000008395	snupn	290.209	-0.106013	0.140431	-0.754911	0.450302	0.918761
1410	ENSDARG00000008396	ftr24	114.193	-0.218497	0.191468	-1.14116	0.253801	0.732873			1410	ENSDARG00000008396	ftr24	90.8965	0.0606512	0.215127	0.281932	0.777996	0.975942
1411	ENSDARG00000008398	cacna1c	59.9502	0.490293	0.369149	1.32817	0.184122	0.661004			1411	ENSDARG00000008398	cacna1c	41.8483	0.0620087	0.310219	0.199887	0.841569	0.985174
1412	ENSDARG00000008403	phospho1	170.361	-0.368028	0.582865	-0.631411	0.527772	0.889948			1412	ENSDARG00000008403	phospho1	71.2265	0.309251	0.255083	1.21236	0.225376	0.792847
1413	ENSDARG00000008407	tspan7b	1370.34	0.0684457	0.159832	0.428235	0.66848	0.933086			1413	ENSDARG00000008407	tspan7b	3092.21	0.0924966	0.0727014	1.27228	0.203273	0.77034
1414	ENSDARG00000008413	atp11a	580.396	-0.146678	0.128876	-1.13813	0.255067	0.733542			1414	ENSDARG00000008413	atp11a	1223.72	0.0917574	0.0824865	1.11239	0.265969	0.831945
1415	ENSDARG00000008414	exoc3l2a	103.829	-0.331926	0.191344	-1.7347	0.0827931	0.483014			1415	ENSDARG00000008414	exoc3l2a	76.506	-0.278071	0.220603	-1.26051	0.207486	0.775175
1416	ENSDARG00000008433	unc45b	380.897	0.296164	0.235464	1.25779	0.208468	0.69072			1416	ENSDARG00000008433	unc45b	433.967	0.474513	0.115244	4.11748	3.83044e-05	0.00218022
1417	ENSDARG00000008434	bcl2l1	468.819	-0.0266293	0.14424	-0.184619	0.853528	0.978887			1417	ENSDARG00000008434	bcl2l1	590.66	-0.0119679	0.098636	-0.121334	0.903427	0.990154
1418	ENSDARG00000008439	atxn10	58.8786	-0.145334	0.257039	-0.565417	0.57179	0.903234			1418	ENSDARG00000008439	atxn10	84.5245	0.0196575	0.215663	0.091149	0.927374	0.992702
1419	ENSDARG00000008447	fkbp4	1130.3	0.0596424	0.10965	0.543937	0.586485	0.906711			1419	ENSDARG00000008447	fkbp4	1499.26	0.0717041	0.0791873	0.9055	0.365201	0.886714
1420	ENSDARG00000008450	pcolce2a	51.3206	0.317478	0.256683	1.23684	0.216145	0.69815			1420	ENSDARG00000008450	pcolce2a	63.2646	0.133918	0.249862	0.535969	0.59198	0.954434
1421	ENSDARG00000008454	cpeb1b	13.2116	-0.148445	0.561856	-0.264204	0.791623	0.964817			1421	ENSDARG00000008454	cpeb1b	22.6588	-0.0612741	0.441071	-0.138921	0.889512	0.989291
1422	ENSDARG00000008457	faah2a	118.757	0.398149	0.275686	1.44421	0.14868	0.610476			1422	ENSDARG00000008457	faah2a	241.274	-0.426817	0.144	-2.96402	0.00303649	0.0727801
1423	ENSDARG00000008461	anapc5	180.478	0.253823	0.159235	1.59402	0.110932	0.54583			1423	ENSDARG00000008461	anapc5	236.984	0.0368282	0.148122	0.248635	0.803644	0.979643
1424	ENSDARG00000008472	apex2	105.362	0.14939	0.208925	0.715041	0.474584	0.869292			1424	ENSDARG00000008472	apex2	143.611	-0.172777	0.168485	-1.02548	0.305138	0.859759
1425	ENSDARG00000008473	asb14a	0.18149	-0.868115	5.26765	-0.164801	0.8691	NA			1425	ENSDARG00000008473	asb14a	0.489712	-0.887841	2.69368	-0.329601	0.741702	NA
1426	ENSDARG00000008480	trmt61a	150.711	-0.360916	0.208072	-1.73457	0.0828162	0.483014			1426	ENSDARG00000008480	trmt61a	167.301	-0.128968	0.160033	-0.805884	0.42031	0.90651
1427	ENSDARG00000008485	lrp3	74.1504	0.154795	0.217329	0.712263	0.476302	0.869292			1427	ENSDARG00000008485	lrp3	68.6601	-0.0493691	0.238199	-0.20726	0.835807	0.984089
1428	ENSDARG00000008487	dmd	917.173	-0.0849342	0.220228	-0.385666	0.699744	0.942499			1428	ENSDARG00000008487	dmd	839.903	0.0330223	0.0921708	0.358273	0.720139	0.969318
1429	ENSDARG00000008490	ltv1	570.559	-0.189285	0.146509	-1.29197	0.196369	0.67688			1429	ENSDARG00000008490	ltv1	609.611	-0.0151914	0.0978681	-0.155223	0.876645	0.987881
1430	ENSDARG00000008491	si:ch211-107o10.3	142.509	-0.603928	0.328985	-1.83573	0.0663977	0.440056			1430	ENSDARG00000008491	si:ch211-107o10.3	265.148	-0.289089	0.163704	-1.76593	0.0774073	0.542016
1431	ENSDARG00000008494	myl6	875.632	0.438211	0.177447	2.46953	0.0135293	0.202995			1431	ENSDARG00000008494	myl6	773.646	-0.0506755	0.0967056	-0.524018	0.600266	0.956045
1432	ENSDARG00000008502	pno1	2525.83	-0.599266	0.131259	-4.56553	4.98244e-06	0.00105911			1432	ENSDARG00000008502	pno1	906.811	-0.0520264	0.0903407	-0.575891	0.564689	0.948739
1433	ENSDARG00000008503	glcci1a	99.5766	0.401495	0.177988	2.25574	0.0240872	0.27487			1433	ENSDARG00000008503	glcci1a	147.523	-0.161156	0.173955	-0.926423	0.354226	0.882064
1434	ENSDARG00000008540	sox21b	188.071	0.111079	0.237407	0.467886	0.639866	0.924779			1434	ENSDARG00000008540	sox21b	216.685	0.124491	0.145673	0.85459	0.392778	0.897688
1435	ENSDARG00000008541	chia.4	10.903	-0.881841	1.1289	-0.781153	0.434713	0.850002			1435	ENSDARG00000008541	chia.4	6.45096	-1.17171	0.778713	-1.50467	0.132409	NA
1436	ENSDARG00000008542	yod1	619.407	-0.0986466	0.113087	-0.872304	0.383043	0.825809			1436	ENSDARG00000008542	yod1	841.715	-0.0322382	0.100964	-0.319303	0.749497	0.97419
1437	ENSDARG00000008548	arhgap12a	263.302	0.063619	0.132231	0.481118	0.630433	0.92291			1437	ENSDARG00000008548	arhgap12a	479.501	0.0622954	0.106805	0.583264	0.559716	0.948478
1438	ENSDARG00000008551	pole3	385.364	0.235151	0.154311	1.52387	0.127541	0.576964			1438	ENSDARG00000008551	pole3	555.87	-0.0267785	0.106321	-0.251865	0.801146	0.979377
1439	ENSDARG00000008553	zgc:136872	82.5354	-0.0431595	0.345409	-0.124952	0.900562	0.99045			1439	ENSDARG00000008553	zgc:136872	139.44	-0.926699	0.184355	-5.02671	4.98954e-07	5.6703e-05
1440	ENSDARG00000008560	brap	214.834	-0.128522	0.139192	-0.923342	0.355829	0.806879			1440	ENSDARG00000008560	brap	262.612	-0.0761513	0.134582	-0.565837	0.571504	0.949418
1441	ENSDARG00000008568	slc25a24	476.043	-0.389717	0.140276	-2.77823	0.00546564	0.12457			1441	ENSDARG00000008568	slc25a24	307.994	-0.308837	0.128973	-2.39458	0.0166395	0.2379
1442	ENSDARG00000008573	fam20b	364.145	-0.0178292	0.147167	-0.121149	0.903573	0.991366			1442	ENSDARG00000008573	fam20b	591.613	0.071665	0.103038	0.69552	0.48673	0.930882
1443	ENSDARG00000008575	lyst	206.968	-0.313625	0.263987	-1.18804	0.23482	0.715533			1443	ENSDARG00000008575	lyst	165.065	0.142156	0.160349	0.886538	0.375328	0.894316
1444	ENSDARG00000008592	mtmr8	230.248	-0.198346	0.203856	-0.972969	0.330569	0.788126			1444	ENSDARG00000008592	mtmr8	137.644	-0.0687256	0.172757	-0.397816	0.690766	0.967157
1445	ENSDARG00000008593	nbas	143.829	-0.300096	0.184607	-1.62559	0.104036	0.532096			1445	ENSDARG00000008593	nbas	153.122	0.0601941	0.175549	0.342891	0.73168	0.971557
1446	ENSDARG00000008623	cops3	757.882	-0.112026	0.125701	-0.891213	0.372815	0.819953			1446	ENSDARG00000008623	cops3	757.366	-0.0658704	0.0971112	-0.678298	0.497583	0.933353
1447	ENSDARG00000008637	mttp	463.718	0.318549	0.194884	1.63456	0.102142	0.528963			1447	ENSDARG00000008637	mttp	820.646	-0.213774	0.0910044	-2.34906	0.018821	0.255627
1448	ENSDARG00000008639	kifap3a	476.762	0.129772	0.105127	1.23443	0.217041	0.69815			1448	ENSDARG00000008639	kifap3a	872.998	-0.0247796	0.0933682	-0.265397	0.790704	0.977402
1449	ENSDARG00000008660	coro1b	755.746	-0.1535	0.129995	-1.18082	0.237675	0.718568			1449	ENSDARG00000008660	coro1b	1471.05	0.038615	0.0770477	0.501183	0.616242	0.95688
1450	ENSDARG00000008662	fign	47.3565	0.370635	0.317286	1.16814	0.24275	0.724345			1450	ENSDARG00000008662	fign	94.7815	0.101744	0.211742	0.480509	0.630865	0.957354
1451	ENSDARG00000008678	snx3	802.111	0.0494731	0.133117	0.371652	0.710152	0.945821			1451	ENSDARG00000008678	snx3	980.858	0.0138859	0.0946077	0.146773	0.883311	0.988706
1452	ENSDARG00000008697	epas1a	1092.2	-0.316398	0.134497	-2.35244	0.0186505	0.2416			1452	ENSDARG00000008697	epas1a	919.143	0.107238	0.0853855	1.25593	0.209142	0.776073
1453	ENSDARG00000008703	apeh	432.668	-0.00813316	0.144446	-0.056306	0.955098	0.998611			1453	ENSDARG00000008703	apeh	473.525	-0.154574	0.116122	-1.33114	0.183144	0.746697
1454	ENSDARG00000008706	paip2b	2426.67	-0.0881249	0.111045	-0.793599	0.427429	0.845877			1454	ENSDARG00000008706	paip2b	3391.38	-0.168244	0.0732583	-2.29659	0.0216424	0.278385
1455	ENSDARG00000008720	lmo3	880.679	0.229098	0.129612	1.76757	0.0771332	0.469501			1455	ENSDARG00000008720	lmo3	1977.31	-0.0731348	0.082638	-0.885002	0.376156	0.894698
1456	ENSDARG00000008723	prkcba	305.324	0.0817026	0.136702	0.597671	0.55006	0.8974			1456	ENSDARG00000008723	prkcba	329.117	0.19201	0.127138	1.51025	0.13098	0.663795
1457	ENSDARG00000008727	ranbp3a	57.0998	-0.338781	0.304676	-1.11194	0.266165	0.742912			1457	ENSDARG00000008727	ranbp3a	15.1362	-0.20564	0.495321	-0.415165	0.678021	0.965257
1458	ENSDARG00000008732	zgc:66479	749.38	-0.0769947	0.141121	-0.545592	0.585346	0.906655			1458	ENSDARG00000008732	zgc:66479	846.009	0.274266	0.0921826	2.97525	0.0029275	0.0707681
1459	ENSDARG00000008735	atp6ap2	1366.99	-0.0626464	0.105632	-0.593063	0.553139	0.897809			1459	ENSDARG00000008735	atp6ap2	2858.52	-0.0426462	0.07547	-0.565075	0.572023	0.949494
1460	ENSDARG00000008740	esf1	271.226	0.127685	0.210107	0.607713	0.543378	0.894925			1460	ENSDARG00000008740	esf1	237.513	-0.024054	0.146523	-0.164165	0.869601	0.987282
1461	ENSDARG00000008748	ube2na	1763.73	0.0714778	0.112466	0.635548	0.525071	0.888928			1461	ENSDARG00000008748	ube2na	2270.54	0.0191852	0.0821104	0.233652	0.815256	0.981185
1462	ENSDARG00000008757	entpd6	532.794	0.0933273	0.087633	1.06498	0.286886	0.757915			1462	ENSDARG00000008757	entpd6	686.987	0.191423	0.0945308	2.02498	0.0428692	0.406764
1463	ENSDARG00000008765	tmed5	430.418	0.154098	0.123836	1.24437	0.213362	0.695695			1463	ENSDARG00000008765	tmed5	410.75	0.176961	0.11334	1.56133	0.118446	0.641861
1464	ENSDARG00000008767	tle2b	87.8822	-0.385343	0.246521	-1.56312	0.118024	0.560168			1464	ENSDARG00000008767	tle2b	131.762	-0.243674	0.195905	-1.24383	0.21356	0.781737
1465	ENSDARG00000008772	cacng1a	686.055	0.349016	0.157615	2.21436	0.0268038	0.290512			1465	ENSDARG00000008772	cacng1a	366.132	0.189805	0.12174	1.5591	0.118972	0.642772
1466	ENSDARG00000008784	prpf4ba	207.733	-0.138375	0.187105	-0.739561	0.459567	0.862129			1466	ENSDARG00000008784	prpf4ba	267.376	0.0526241	0.137904	0.381598	0.702759	0.968134
1467	ENSDARG00000008785	dldh	4356.99	-0.0948714	0.0756079	-1.25478	0.209558	0.691743			1467	ENSDARG00000008785	dldh	3691.95	-0.0732109	0.0660826	-1.10787	0.267918	0.833349
1468	ENSDARG00000008788	camk1gb	300.909	0.490471	0.272346	1.80091	0.0717168	0.4564			1468	ENSDARG00000008788	camk1gb	636.81	0.301307	0.102787	2.93137	0.00337471	0.0776719
1469	ENSDARG00000008790	actr3b	97.6007	-0.511428	0.356895	-1.43299	0.15186	0.615406			1469	ENSDARG00000008790	actr3b	16.5244	0.247976	0.489199	0.506902	0.612223	0.95688
1470	ENSDARG00000008796	her5	2.49072	-1.42789	1.14231	-1.25	0.211299	0.692983			1470	ENSDARG00000008796	her5	1.96141	-0.984996	1.41326	-0.696968	0.485823	NA
1471	ENSDARG00000008803	marcksb	5186.77	0.138443	0.132208	1.04716	0.295028	0.763708			1471	ENSDARG00000008803	marcksb	8671.16	-0.039863	0.075058	-0.531096	0.595352	0.954434
1472	ENSDARG00000008805	orc3	208.278	-0.176212	0.202022	-0.872241	0.383077	0.825809			1472	ENSDARG00000008805	orc3	188.909	-0.108095	0.153807	-0.702794	0.482184	0.928585
1473	ENSDARG00000008807	bokb	12.9993	-1.44463	0.671798	-2.1504	0.0315238	0.315646			1473	ENSDARG00000008807	bokb	12.4788	0.444043	0.544116	0.816081	0.414454	0.906237
1474	ENSDARG00000008808	eml2	839.18	-0.0833594	0.128983	-0.646281	0.518098	0.887148			1474	ENSDARG00000008808	eml2	1566.45	-0.0358322	0.0852757	-0.420193	0.674345	0.965257
1475	ENSDARG00000008811	cmtm3	152.975	-0.14935	0.177237	-0.842655	0.399421	0.831196			1475	ENSDARG00000008811	cmtm3	81.3275	0.454864	0.224155	2.02923	0.0424345	0.404971
1476	ENSDARG00000008816	glud1a	1935.98	-0.295243	0.115121	-2.56463	0.0103285	0.176586			1476	ENSDARG00000008816	glud1a	1204.74	0.0211082	0.0870184	0.242572	0.808337	0.980642
1477	ENSDARG00000008818	hsf1	229.705	-0.278373	0.159446	-1.74588	0.0808313	0.479801			1477	ENSDARG00000008818	hsf1	207.348	0.0538576	0.142254	0.378602	0.704983	0.968134
1478	ENSDARG00000008829	chga	364.445	0.43869	0.184202	2.38157	0.0172392	0.231824			1478	ENSDARG00000008829	chga	712.796	0.294889	0.0963428	3.06083	0.00220723	0.0575044
1479	ENSDARG00000008832	neu1	260.935	0.138876	0.120613	1.15142	0.249561	0.729721			1479	ENSDARG00000008832	neu1	203.073	-0.0686138	0.146141	-0.469505	0.638709	0.959628
1480	ENSDARG00000008835	si:dkey-46g23.5	2.85678	-1.56591	1.05282	-1.48734	0.136924	0.5925			1480	ENSDARG00000008835	si:dkey-46g23.5	4.64352	-1.0514	0.895724	-1.1738	0.240475	NA
1481	ENSDARG00000008840	hmbsa	295.563	0.199948	0.151145	1.32288	0.185874	0.663692			1481	ENSDARG00000008840	hmbsa	290.196	-0.0338139	0.129205	-0.261707	0.793548	0.977937
1482	ENSDARG00000008849	ptprq	16.8909	-0.920528	0.651698	-1.41251	0.1578	0.623766			1482	ENSDARG00000008849	ptprq	13.2124	-0.157879	0.575676	-0.27425	0.783892	0.97627
1483	ENSDARG00000008852	elp4	117.445	0.110732	0.197396	0.560965	0.574821	0.904516			1483	ENSDARG00000008852	elp4	112.06	-0.206573	0.189065	-1.0926	0.274569	0.839136
1484	ENSDARG00000008858	cyp7b1	73.2099	0.232977	0.293434	0.793968	0.427214	0.845741			1484	ENSDARG00000008858	cyp7b1	32.052	0.101215	0.377846	0.267874	0.788797	0.976747
1485	ENSDARG00000008859	mylipa	490.564	-0.27297	0.174233	-1.56669	0.117187	0.558341			1485	ENSDARG00000008859	mylipa	387.902	0.0480827	0.128219	0.375004	0.707658	0.968664
1486	ENSDARG00000008861	tfap2e	272.52	-0.191828	0.14581	-1.3156	0.188308	0.667547			1486	ENSDARG00000008861	tfap2e	314.533	-0.0388835	0.122045	-0.3186	0.75003	0.97419
1487	ENSDARG00000008866	cabp4	12.2823	-1.80599	1.44526	-1.2496	0.211448	0.692983			1487	ENSDARG00000008866	cabp4	32.0731	0.162214	0.343229	0.472611	0.63649	0.958565
1488	ENSDARG00000008867	rap1b	1349.48	0.121641	0.123232	0.987087	0.3236	0.783161			1488	ENSDARG00000008867	rap1b	1405.76	0.153652	0.0881196	1.74368	0.0812154	0.551495
1489	ENSDARG00000008880	usp28	1632.73	0.105409	0.18278	0.5767	0.564142	0.901398			1489	ENSDARG00000008880	usp28	471.33	0.155004	0.120908	1.282	0.199842	0.765237
1490	ENSDARG00000008884	hprt1	600.201	0.0602256	0.153017	0.393588	0.693885	0.940854			1490	ENSDARG00000008884	hprt1	800.228	0.139132	0.0923342	1.50683	0.131855	0.665566
1491	ENSDARG00000008886	msx1b	535.902	0.0108863	0.134961	0.080663	0.93571	0.996829			1491	ENSDARG00000008886	msx1b	164.811	0.030171	0.161252	0.187104	0.851579	0.985174
1492	ENSDARG00000008890	ctns	119.021	-0.0594011	0.160849	-0.369297	0.711906	0.945821			1492	ENSDARG00000008890	ctns	101.56	0.0167653	0.19578	0.0856335	0.931758	0.992702
1493	ENSDARG00000008904	smarca2	548.293	-0.0260294	0.161984	-0.160691	0.872336	0.983447			1493	ENSDARG00000008904	smarca2	561.33	-0.100984	0.107341	-0.940784	0.346815	0.8794
1494	ENSDARG00000008906	si:ch211-241e1.5	121.204	-0.164146	0.21463	-0.764786	0.444399	0.85448			1494	ENSDARG00000008906	si:ch211-241e1.5	81.5745	-0.469487	0.224476	-2.09148	0.0364853	0.373234
1495	ENSDARG00000008912	slc8a2a	28.7084	-0.134954	0.434498	-0.310599	0.756106	0.956532			1495	ENSDARG00000008912	slc8a2a	62.6201	0.0040164	0.251084	0.0159963	0.987237	0.997136
1496	ENSDARG00000008920	mrpl53	175.339	0.13066	0.163223	0.800496	0.423424	0.843967			1496	ENSDARG00000008920	mrpl53	192.408	-0.0961592	0.159914	-0.601319	0.547628	0.945581
1497	ENSDARG00000008931	renbp	282.512	-0.410368	0.228589	-1.79522	0.072618	0.457864			1497	ENSDARG00000008931	renbp	78.1755	-0.0836326	0.23732	-0.352405	0.724534	0.970402
1498	ENSDARG00000008936	sec11a	527.387	-0.070037	0.186814	-0.374903	0.707733	0.945194			1498	ENSDARG00000008936	sec11a	568.51	0.0314493	0.114804	0.273939	0.784132	0.97627
1499	ENSDARG00000008946	ccdc127b	68.8368	-0.103668	0.225652	-0.459416	0.645936	0.926728			1499	ENSDARG00000008946	ccdc127b	73.8534	-0.017605	0.235862	-0.0746412	0.9405	0.992857
1500	ENSDARG00000008947	rtf1	1555.24	0.0798126	0.0822274	0.970633	0.331731	0.789531			1500	ENSDARG00000008947	rtf1	1721.47	-0.0712866	0.0739278	-0.964273	0.334909	0.875876
1501	ENSDARG00000008948	pla2g3	2.44386	-1.38333	1.38868	-0.996151	0.319177	0.779923			1501	ENSDARG00000008948	pla2g3	6.10575	-0.406345	0.786115	-0.516903	0.605224	NA
1502	ENSDARG00000008953	pofut1	213.658	0.170252	0.139414	1.2212	0.222011	0.703829			1502	ENSDARG00000008953	pofut1	281.657	-0.16442	0.12648	-1.29997	0.193613	0.757219
1503	ENSDARG00000008966	tbl1xr1b	450.604	-0.100478	0.14117	-0.711754	0.476617	0.869292			1503	ENSDARG00000008966	tbl1xr1b	776.172	-0.0450286	0.0980988	-0.459013	0.646225	0.96032
1504	ENSDARG00000008969	fgb	3787.57	-0.0791859	0.216875	-0.365123	0.71502	0.945821			1504	ENSDARG00000008969	fgb	2786.83	0.143942	0.111852	1.2869	0.198129	0.76333
1505	ENSDARG00000008976	mdn1	476.295	-0.0113672	0.218439	-0.0520385	0.958498	0.999109			1505	ENSDARG00000008976	mdn1	903.011	-0.173114	0.0963334	-1.79704	0.0723299	0.525828
1506	ENSDARG00000008979	golga1	348.874	-0.110172	0.133307	-0.826454	0.408547	0.836443			1506	ENSDARG00000008979	golga1	464.938	-0.0270756	0.106952	-0.253157	0.800147	0.979377
1507	ENSDARG00000008982	casq2	2371.06	0.0391593	0.184076	0.212735	0.831534	0.974908			1507	ENSDARG00000008982	casq2	2737.29	0.138721	0.0845846	1.64002	0.101	0.604004
1508	ENSDARG00000008983	sh3glb2a	22.0723	-0.157219	0.454061	-0.346251	0.729154	0.949983			1508	ENSDARG00000008983	sh3glb2a	16.0443	-0.408655	0.486037	-0.840789	0.400466	0.90084
1509	ENSDARG00000008986	e2f7	117.49	0.429289	0.242321	1.77157	0.0764663	0.468417			1509	ENSDARG00000008986	e2f7	187.119	-0.0612235	0.162173	-0.377519	0.705788	0.968412
1510	ENSDARG00000009001	pdia6	1205.53	0.548111	0.148315	3.69558	0.000219387	0.0157581			1510	ENSDARG00000009001	pdia6	2115.38	-0.302173	0.0819808	-3.6859	0.000227892	0.00948704
1511	ENSDARG00000009014	col11a1b	2936.58	0.166274	0.185801	0.894906	0.370837	0.818484			1511	ENSDARG00000009014	col11a1b	5500.52	0.270585	0.0764163	3.54093	0.000398719	0.0147646
1512	ENSDARG00000009018	rhbg	2608.02	0.258529	0.156791	1.64888	0.0991723	0.522589			1512	ENSDARG00000009018	rhbg	3505.46	0.362262	0.0779085	4.64984	3.32197e-06	0.00028685
1513	ENSDARG00000009020	cnr1	25.2506	0.302605	0.45146	0.670282	0.502678	0.881453			1513	ENSDARG00000009020	cnr1	20.9031	0.649145	0.423442	1.53302	0.125271	0.654648
1514	ENSDARG00000009021	chrna1	641.981	0.0469188	0.174753	0.268487	0.788324	0.963471			1514	ENSDARG00000009021	chrna1	730.992	0.174287	0.112825	1.54475	0.122406	0.650311
1515	ENSDARG00000009023	ankrd28b	617.509	0.0180422	0.114995	0.156896	0.875327	0.984383			1515	ENSDARG00000009023	ankrd28b	868.652	-0.0287841	0.0920117	-0.31283	0.754409	0.975114
1516	ENSDARG00000009026	ank2a	288.956	0.490388	0.24997	1.96179	0.0497873	0.38821			1516	ENSDARG00000009026	ank2a	668.967	0.0550213	0.0965059	0.570135	0.568586	0.948983
1517	ENSDARG00000009031	tnikb	525.961	-0.0495673	0.127259	-0.3895	0.696906	0.94198			1517	ENSDARG00000009031	tnikb	586.895	-0.00829323	0.100194	-0.0827715	0.934033	0.992702
1518	ENSDARG00000009040	si:ch73-141c7.1	306.588	-0.433489	0.460847	-0.940637	0.346891	0.799748			1518	ENSDARG00000009040	si:ch73-141c7.1	427.245	0.427308	0.139493	3.06328	0.00218922	0.0571857
1519	ENSDARG00000009046	nphp1	51.1616	0.768733	0.269043	2.85728	0.00427284	0.10808			1519	ENSDARG00000009046	nphp1	73.7145	-0.0757129	0.225531	-0.335709	0.73709	0.972535
1520	ENSDARG00000009074	cbr4	71.9459	-0.113473	0.274218	-0.413807	0.679015	0.936141			1520	ENSDARG00000009074	cbr4	78.994	0.045048	0.222783	0.202206	0.839756	0.984979
1521	ENSDARG00000009079	BX296551.1	19.5251	-0.321367	0.427564	-0.751624	0.452277	0.857994			1521	ENSDARG00000009079	BX296551.1	16.3377	0.3794	0.47927	0.79162	0.428582	0.911378
1522	ENSDARG00000009087	cd74a	32.0732	-1.07644	0.842842	-1.27716	0.201546	0.681423			1522	ENSDARG00000009087	cd74a	2.29001	0.394129	1.26824	0.310767	0.755977	NA
1523	ENSDARG00000009094	gata2b	14.1247	0.599169	0.625271	0.958256	0.337934	0.794808			1523	ENSDARG00000009094	gata2b	12.8035	0.246602	0.547514	0.450403	0.65242	0.960708
1524	ENSDARG00000009106	serinc1	4070.26	0.00343348	0.120441	0.0285076	0.977257	1			1524	ENSDARG00000009106	serinc1	5473.15	-0.0377177	0.0697847	-0.540486	0.588862	0.953345
1525	ENSDARG00000009113	pigc	122.175	0.15087	0.167188	0.902401	0.366844	0.816111			1525	ENSDARG00000009113	pigc	118.84	0.172854	0.184803	0.935341	0.349613	0.880195
1526	ENSDARG00000009123	sele	111.115	-0.253943	0.317143	-0.800719	0.423294	0.843894			1526	ENSDARG00000009123	sele	101.464	-0.114942	0.264762	-0.434135	0.66419	0.964736
1527	ENSDARG00000009131	slc10a4	45.5649	0.376291	0.370943	1.01442	0.310383	0.775121			1527	ENSDARG00000009131	slc10a4	25.67	0.915967	0.387934	2.36114	0.0182187	0.25105
1528	ENSDARG00000009133	myo1eb	452.338	-0.0475927	0.128072	-0.371608	0.710185	0.945821			1528	ENSDARG00000009133	myo1eb	536.025	-0.0597959	0.100017	-0.59786	0.549933	0.94648
1529	ENSDARG00000009134	hlx1	263.366	-0.200755	0.189109	-1.06158	0.288426	0.759522			1529	ENSDARG00000009134	hlx1	193.65	-0.0116523	0.151518	-0.0769037	0.9387	0.992857
1530	ENSDARG00000009136	tp53bp2a	1210.65	-0.0308836	0.125682	-0.245728	0.805893	0.969625			1530	ENSDARG00000009136	tp53bp2a	1136.92	-0.198513	0.08578	-2.31421	0.0206562	0.271399
1531	ENSDARG00000009142	ppp1r13bb	821.761	-0.0248742	0.144761	-0.171829	0.863572	0.981794			1531	ENSDARG00000009142	ppp1r13bb	1386.14	0.142333	0.0777284	1.83116	0.0670762	0.506251
1532	ENSDARG00000009153	pla2g1b	1271.93	1.94716	1.57688	1.23482	0.216899	0.69815			1532	ENSDARG00000009153	pla2g1b	4.32324	0.196117	0.948997	0.206657	0.836277	NA
1533	ENSDARG00000009160	kmo	151.81	-0.566248	0.270804	-2.09099	0.0365293	0.335935			1533	ENSDARG00000009160	kmo	225.764	-0.388802	0.142875	-2.72127	0.00650307	0.12329
1534	ENSDARG00000009161	ftr55	2.58458	1.07273	1.579	0.679373	0.496901	0.878572			1534	ENSDARG00000009161	ftr55	1.11056	2.43509	2.06738	1.17786	0.238851	NA
1535	ENSDARG00000009169	mob1ba	549.663	-0.109173	0.120038	-0.90949	0.363092	0.813385			1535	ENSDARG00000009169	mob1ba	610.736	-0.0595262	0.0966518	-0.615883	0.537972	0.943336
1536	ENSDARG00000009170	ctr9	896.034	-0.0664721	0.0995522	-0.667711	0.504318	0.881824			1536	ENSDARG00000009170	ctr9	1242.95	-0.129337	0.0809801	-1.59715	0.110232	0.62463
1537	ENSDARG00000009178	zfand1	200.676	-0.0749323	0.179147	-0.418274	0.675747	0.935422			1537	ENSDARG00000009178	zfand1	146.536	0.123537	0.165378	0.746998	0.455065	0.921022
1538	ENSDARG00000009194	col16a1	1165.08	0.209419	0.168132	1.24557	0.212923	0.695242			1538	ENSDARG00000009194	col16a1	2218.95	0.275812	0.0861577	3.20124	0.00136836	0.039791
1539	ENSDARG00000009196	anxa3a	365.311	-0.0912858	0.117714	-0.775489	0.438051	0.851454			1539	ENSDARG00000009196	anxa3a	246.96	-0.339571	0.138219	-2.45676	0.0140198	0.214075
1540	ENSDARG00000009208	prkcda	326.815	-0.0375914	0.131552	-0.285752	0.775068	0.960899			1540	ENSDARG00000009208	prkcda	404.132	0.0940883	0.110836	0.848897	0.395938	0.899504
1541	ENSDARG00000009209	slc9a6a	227.965	-0.137126	0.142128	-0.964805	0.334643	0.791583			1541	ENSDARG00000009209	slc9a6a	285.865	0.100338	0.128418	0.781342	0.434602	0.914333
1542	ENSDARG00000009212	ppiaa	31149.2	-0.24108	0.146652	-1.64389	0.100198	0.524654			1542	ENSDARG00000009212	ppiaa	24346.6	-0.365149	0.0971177	-3.75986	0.00017001	0.00745405
1543	ENSDARG00000009214	mfsd13a	418.822	-0.0378362	0.107765	-0.351101	0.725513	0.948653			1543	ENSDARG00000009214	mfsd13a	651.556	0.0418113	0.0982564	0.425533	0.670448	0.965257
1544	ENSDARG00000009215	zgc:112437	116.665	0.265283	0.25335	1.0471	0.295054	0.763708			1544	ENSDARG00000009215	zgc:112437	96.1772	0.0911483	0.20322	0.44852	0.653778	0.961168
1545	ENSDARG00000009217	tom1l2	131.65	-0.138334	0.197005	-0.702188	0.482562	0.871721			1545	ENSDARG00000009217	tom1l2	62.8877	-0.362533	0.254115	-1.42665	0.153681	0.702578
1546	ENSDARG00000009218	mars2	58.7657	0.195319	0.244358	0.799315	0.424108	0.844355			1546	ENSDARG00000009218	mars2	73.9422	-0.106471	0.230965	-0.460982	0.644812	0.96029
1547	ENSDARG00000009242	fev	60.668	0.0346595	0.278354	0.124516	0.900907	0.99045			1547	ENSDARG00000009242	fev	71.664	-0.340422	0.232652	-1.46323	0.143405	0.686804
1548	ENSDARG00000009250	etfb	3899.43	-0.101347	0.134487	-0.753587	0.451097	0.857606			1548	ENSDARG00000009250	etfb	2143.6	-0.0962819	0.084116	-1.14463	0.252361	0.821887
1549	ENSDARG00000009252	napepld	137.453	-0.493633	0.228661	-2.15879	0.0308661	0.312739			1549	ENSDARG00000009252	napepld	88.6344	0.254047	0.223101	1.13871	0.254824	0.823484
1550	ENSDARG00000009253	rtraf	548.04	-0.0597785	0.139065	-0.42986	0.667298	0.933049			1550	ENSDARG00000009253	rtraf	553.301	0.0919719	0.11705	0.785746	0.432016	0.912876
1551	ENSDARG00000009262	FAR2	52.3593	-0.365409	0.310468	-1.17696	0.23921	0.719781			1551	ENSDARG00000009262	FAR2	17.6804	0.261302	0.467813	0.55856	0.576462	0.950611
1552	ENSDARG00000009266	uevld	126.687	0.192896	0.176625	1.09212	0.274779	0.750181			1552	ENSDARG00000009266	uevld	148.626	0.0104344	0.170936	0.0610428	0.951325	0.99381
1553	ENSDARG00000009267	zgc:136439	0	NA	NA	NA	NA	NA			1553	ENSDARG00000009267	zgc:136439	0	NA	NA	NA	NA	NA
1554	ENSDARG00000009273	ppm1da	497.574	0.0155527	0.100125	0.155333	0.876559	0.985007			1554	ENSDARG00000009273	ppm1da	591.317	-0.00447553	0.102955	-0.0434706	0.965326	0.996257
1555	ENSDARG00000009280	smyd1a	6997.76	-0.0536066	0.174349	-0.307467	0.758488	0.957865			1555	ENSDARG00000009280	smyd1a	1494.75	0.270451	0.114844	2.35495	0.0185253	0.253683
1556	ENSDARG00000009281	dnm1b	211.416	0.368834	0.246438	1.49666	0.134482	0.588914			1556	ENSDARG00000009281	dnm1b	460.578	0.0842776	0.125839	0.669723	0.503035	0.935304
1557	ENSDARG00000009285	rpl15	29034.9	-0.377323	0.124963	-3.01947	0.00253213	0.0812598			1557	ENSDARG00000009285	rpl15	11149.1	-0.348027	0.0809617	-4.29867	1.71828e-05	0.00109959
1558	ENSDARG00000009299	dusp8a	356.323	0.172124	0.164546	1.04605	0.295536	0.764153			1558	ENSDARG00000009299	dusp8a	597.236	-0.137195	0.113579	-1.20792	0.227076	0.794587
1559	ENSDARG00000009311	pvalb6	440.945	0.221179	0.288844	0.765737	0.443833	0.854255			1559	ENSDARG00000009311	pvalb6	1101.14	0.129809	0.097797	1.32733	0.184399	0.747376
1560	ENSDARG00000009313	napsa	192.266	-0.332303	0.223524	-1.48666	0.137106	0.592785			1560	ENSDARG00000009313	napsa	93.5827	-0.343868	0.230151	-1.4941	0.13515	0.670689
1561	ENSDARG00000009315	clgn	984.345	0.242032	0.0844691	2.86533	0.00416571	0.106651			1561	ENSDARG00000009315	clgn	2097.19	0.0496814	0.0724613	0.685626	0.492949	0.931926
1562	ENSDARG00000009336	aif1l	1127.2	-0.00666664	0.15683	-0.0425087	0.966093	1			1562	ENSDARG00000009336	aif1l	1043.45	0.0385307	0.0862695	0.446632	0.655141	0.961614
1563	ENSDARG00000009341	nrap	844.185	0.0419983	0.164119	0.255902	0.798027	0.966458			1563	ENSDARG00000009341	nrap	593.592	0.200124	0.111988	1.78702	0.073935	0.530091
1564	ENSDARG00000009342	txndc5	1571.28	0.123995	0.125535	0.987733	0.323283	0.783113			1564	ENSDARG00000009342	txndc5	2833.3	0.10025	0.0749216	1.33807	0.180875	0.741776
1565	ENSDARG00000009346	caprin1a	645.221	-0.0390021	0.116409	-0.335045	0.737591	0.952496			1565	ENSDARG00000009346	caprin1a	1016.07	0.0716849	0.0849768	0.843582	0.398903	0.900446
1566	ENSDARG00000009350	atg3	688.428	-0.31447	0.143354	-2.19367	0.0282594	0.298982			1566	ENSDARG00000009350	atg3	674.327	-0.072504	0.0998929	-0.725817	0.467951	0.924328
1567	ENSDARG00000009351	fgf6a	161.179	0.197813	0.323013	0.612398	0.540274	0.893049			1567	ENSDARG00000009351	fgf6a	72.4926	0.108956	0.269693	0.403999	0.686213	0.966376
1568	ENSDARG00000009372	diras1b	5.7775	-0.201252	0.686896	-0.292988	0.769531	0.960484			1568	ENSDARG00000009372	diras1b	4.64418	0.200413	0.865203	0.231637	0.81682	NA
1569	ENSDARG00000009386	mpp4l	46.8244	-0.893659	0.652144	-1.37034	0.170581	0.642139			1569	ENSDARG00000009386	mpp4l	141.838	0.163685	0.169133	0.967791	0.333149	0.874926
1570	ENSDARG00000009387	robo4	449.919	0.0613874	0.161483	0.380148	0.703836	0.943735			1570	ENSDARG00000009387	robo4	576.701	-0.0868622	0.102686	-0.845902	0.397607	0.899672
1571	ENSDARG00000009390	npl	377.227	-0.116244	0.188656	-0.616166	0.537785	0.892498			1571	ENSDARG00000009390	npl	213.725	-0.298579	0.154575	-1.93162	0.053407	0.45286
1572	ENSDARG00000009401	vcanb	1863.33	0.26756	0.170248	1.57159	0.116047	0.556131			1572	ENSDARG00000009401	vcanb	1493.45	0.393668	0.0814254	4.83471	1.33339e-06	0.000127992
1573	ENSDARG00000009402	si:ch211-210b2.2	48.1335	-0.876554	0.372873	-2.35081	0.0187326	0.241927			1573	ENSDARG00000009402	si:ch211-210b2.2	47.0684	0.767232	0.286749	2.67562	0.00745906	0.136696
1574	ENSDARG00000009418	mef2cb	741.907	0.0034322	0.16813	0.020414	0.983713	1			1574	ENSDARG00000009418	mef2cb	1454.21	0.0520377	0.081314	0.63996	0.522198	0.939056
1575	ENSDARG00000009430	tmem30c	73.7595	-0.32532	0.271311	-1.19907	0.230502	0.712099			1575	ENSDARG00000009430	tmem30c	125.341	-0.345109	0.18086	-1.90815	0.0563712	0.46581
1576	ENSDARG00000009436	ubxn7	401.5	0.107584	0.161477	0.666248	0.505253	0.882188			1576	ENSDARG00000009436	ubxn7	412.4	-0.176756	0.110565	-1.59866	0.109897	0.624178
1577	ENSDARG00000009438	myog	199.531	-0.105551	0.273714	-0.385623	0.699776	0.942499			1577	ENSDARG00000009438	myog	52.5004	0.0861424	0.287605	0.299516	0.764547	0.975374
1578	ENSDARG00000009443	zgc:92137	6245.37	-1.7623	1.65475	-1.06499	0.28688	0.757915			1578	ENSDARG00000009443	zgc:92137	51.5299	-0.56802	0.355583	-1.59743	0.11017	0.62463
1579	ENSDARG00000009447	atp5mc3b	21670.2	-0.103333	0.154391	-0.669294	0.503308	0.881759			1579	ENSDARG00000009447	atp5mc3b	5999.58	0.0316542	0.207788	0.152339	0.878919	0.987881
1580	ENSDARG00000009459	slc35e4	45.1782	-0.286675	0.419943	-0.682652	0.494827	0.878016			1580	ENSDARG00000009459	slc35e4	14.8911	-0.39099	0.52477	-0.745069	0.45623	0.921215
1581	ENSDARG00000009466	rgs9bp	30.1231	-0.990098	0.5603	-1.76709	0.0772137	0.469565			1581	ENSDARG00000009466	rgs9bp	53.2985	0.359695	0.289821	1.24109	0.214571	0.782493
1582	ENSDARG00000009470	hnf1a	71.5985	-0.450652	0.226063	-1.99348	0.0462086	0.375668			1582	ENSDARG00000009470	hnf1a	61.2599	0.0153251	0.26173	0.058553	0.953308	0.994184
1583	ENSDARG00000009471	nid2b	1.77896	-1.78118	1.91281	-0.931182	0.351759	NA			1583	ENSDARG00000009471	nid2b	1.65749	-1.08685	1.7353	-0.626321	0.531104	NA
1584	ENSDARG00000009472	med19b	156.86	-0.027182	0.169088	-0.160756	0.872285	0.983447			1584	ENSDARG00000009472	med19b	197.072	0.0189084	0.145853	0.12964	0.896851	0.989971
1585	ENSDARG00000009473	ppardb	498.447	-0.145294	0.127082	-1.1433	0.252912	0.732759			1585	ENSDARG00000009473	ppardb	589.99	0.0879146	0.100995	0.870488	0.384034	0.895192
1586	ENSDARG00000009477	prkar2ab	66.2213	0.920483	0.383428	2.40066	0.0163653	0.225867			1586	ENSDARG00000009477	prkar2ab	167.991	0.221537	0.17018	1.30178	0.192992	0.756795
1587	ENSDARG00000009480	pdcl	1313.87	-0.46563	0.112552	-4.13703	3.51836e-05	0.00429055			1587	ENSDARG00000009480	pdcl	2064.97	-0.0823821	0.0823115	-1.00086	0.316896	0.867308
1588	ENSDARG00000009482	slc38a8a	22.0765	0.395884	0.391718	1.01064	0.312191	0.776164			1588	ENSDARG00000009482	slc38a8a	11.3515	0.259916	0.569871	0.456096	0.648321	0.960708
1589	ENSDARG00000009484	arf1	2145.18	0.135722	0.0856897	1.58387	0.113223	0.551017			1589	ENSDARG00000009484	arf1	2078.81	-0.0543254	0.0755935	-0.718652	0.472355	0.924838
1590	ENSDARG00000009488	gipc2	290.434	0.0661481	0.136455	0.484759	0.627847	0.921643			1590	ENSDARG00000009488	gipc2	475.886	-0.215024	0.118021	-1.82192	0.0684671	0.512635
1591	ENSDARG00000009493	MAP3K13	25.6389	0.269254	0.372356	0.723108	0.469614	0.867224			1591	ENSDARG00000009493	MAP3K13	26.846	-0.0903819	0.393353	-0.229773	0.818268	0.981594
1592	ENSDARG00000009494	xrcc1	414.63	0.0121555	0.128273	0.0947622	0.924504	0.994815			1592	ENSDARG00000009494	xrcc1	650.053	-0.0364709	0.0988139	-0.369086	0.712063	0.969006
1593	ENSDARG00000009499	syne1a	1145.54	0.162392	0.161275	1.00692	0.313971	0.777479			1593	ENSDARG00000009499	syne1a	2490.57	0.0811119	0.0859589	0.943612	0.345368	0.878434
1594	ENSDARG00000009505	prelid3b	1578.8	0.144295	0.377329	0.382411	0.702156	0.943292			1594	ENSDARG00000009505	prelid3b	1487.08	0.114988	0.087107	1.32008	0.186807	0.750951
1595	ENSDARG00000009511	tnfa	2.13703	0	2.03761	0	1	NA			1595	ENSDARG00000009511	tnfa	5.5789	-1.27741	0.844641	-1.51237	0.130439	NA
1596	ENSDARG00000009524	rnf150b	212.476	-0.58287	0.140102	-4.16034	3.17775e-05	0.00397992			1596	ENSDARG00000009524	rnf150b	184.659	-0.267288	0.154506	-1.72995	0.0836395	0.557158
1597	ENSDARG00000009525	tial1	1278.27	-0.0689776	0.0914071	-0.75462	0.450477	0.857151			1597	ENSDARG00000009525	tial1	1884.58	0.0440261	0.0787309	0.559197	0.576027	0.950611
1598	ENSDARG00000009534	wls	1791.37	0.25201	0.122335	2.06	0.0393986	0.347538			1598	ENSDARG00000009534	wls	1587.08	0.172558	0.081817	2.10907	0.0349383	0.363807
1599	ENSDARG00000009544	cldnb	1315.76	-0.0828934	0.262649	-0.315605	0.752302	0.955481			1599	ENSDARG00000009544	cldnb	1721.36	-0.0453229	0.0875627	-0.517605	0.604734	0.95651
1600	ENSDARG00000009549	ubr4	1865.02	-0.028522	0.223954	-0.127357	0.898658	0.990199			1600	ENSDARG00000009549	ubr4	3068.56	-0.0356711	0.0798724	-0.446601	0.655163	0.961614
1601	ENSDARG00000009550	foxi3b	210.569	-0.145204	0.209671	-0.692533	0.488602	0.873964			1601	ENSDARG00000009550	foxi3b	260.037	-0.0306893	0.158531	-0.193586	0.8465	0.985174
1602	ENSDARG00000009553	gng3	1458.48	0.164662	0.194049	0.84856	0.396126	0.8295			1602	ENSDARG00000009553	gng3	3484.19	0.0273268	0.0862022	0.317008	0.751237	0.97419
1603	ENSDARG00000009557	wrap73	169.146	0.0124754	0.165499	0.0753808	0.939912	0.997371			1603	ENSDARG00000009557	wrap73	163.852	0.107668	0.164399	0.654919	0.51252	0.936253
1604	ENSDARG00000009567	spegb	490.87	0.176741	0.220727	0.800718	0.423295	0.843894			1604	ENSDARG00000009567	spegb	812.401	0.200172	0.0902162	2.21881	0.0265	0.313216
1605	ENSDARG00000009568	ca10b	53.1244	-0.990679	0.421981	-2.34768	0.0188905	0.242305			1605	ENSDARG00000009568	ca10b	113.827	-0.113477	0.196601	-0.577195	0.563808	0.948739
1606	ENSDARG00000009585	papola	2043.68	0.15707	0.0797056	1.97063	0.0487659	0.384322			1606	ENSDARG00000009585	papola	2874.97	-0.04442	0.0764549	-0.580996	0.561243	0.948728
1607	ENSDARG00000009594	nr1d2b	1409.33	-0.14509	0.695697	-0.208553	NA	NA			1607	ENSDARG00000009594	nr1d2b	3548.24	0.122584	0.0712315	1.72092	0.0852656	0.560519
1608	ENSDARG00000009607	ccnc	556.054	-0.0888495	0.125262	-0.70931	0.478132	0.869292			1608	ENSDARG00000009607	ccnc	822.461	-0.167906	0.0967423	-1.73561	0.0826336	0.554782
1609	ENSDARG00000009610	rgs12a	248.065	0.220623	0.151314	1.45805	0.144826	0.603718			1609	ENSDARG00000009610	rgs12a	306.808	-0.327522	0.132063	-2.48004	0.0131368	0.204864
1610	ENSDARG00000009612	chia.3	94.7328	-1.03605	0.861674	-1.20237	0.229219	0.711317			1610	ENSDARG00000009612	chia.3	9.14148	-1.04398	0.6365	-1.64019	0.100966	NA
1611	ENSDARG00000009624	CABZ01027646.1	31.629	-0.475104	0.499571	-0.951024	0.341592	0.796327			1611	ENSDARG00000009624	CABZ01027646.1	46.2644	0.0216958	0.298184	0.0727599	0.941997	0.993099
1612	ENSDARG00000009626	nrbp2b	80.041	-0.386084	0.237269	-1.6272	0.103695	0.531435			1612	ENSDARG00000009626	nrbp2b	125.178	-0.0541378	0.188205	-0.287653	0.773612	0.975687
1613	ENSDARG00000009629	unc119.1	388.251	-0.168559	0.105225	-1.60189	0.109179	0.542034			1613	ENSDARG00000009629	unc119.1	389.274	0.0443807	0.11398	0.389373	0.697	0.96736
1614	ENSDARG00000009637	rcvrn3	3546.37	0.19245	0.159764	1.20459	0.228361	0.709551			1614	ENSDARG00000009637	rcvrn3	9553.47	0.380395	0.0909038	4.18459	2.85682e-05	0.00168629
1615	ENSDARG00000009640	psmb1	2335.05	0.0294413	0.134897	0.21825	0.827235	0.973459			1615	ENSDARG00000009640	psmb1	2423.92	-0.169967	0.0828619	-2.0512	0.0402471	0.392394
1616	ENSDARG00000009653	lhfpl2a	215.219	-0.334994	0.208021	-1.61039	0.107314	0.537961			1616	ENSDARG00000009653	lhfpl2a	264.398	-0.424553	0.147723	-2.87399	0.00405327	0.0877867
1617	ENSDARG00000009657	fgfr1op2	484.431	-0.158554	0.15	-1.05703	0.290499	0.76078			1617	ENSDARG00000009657	fgfr1op2	309.387	-0.23109	0.134422	-1.71914	0.0855884	0.561521
1618	ENSDARG00000009673	si:ch211-197g15.6	5.64486	-0.474811	0.741544	-0.640301	0.521977	0.88764			1618	ENSDARG00000009673	si:ch211-197g15.6	5.3411	0.558257	0.810137	0.689089	0.490767	NA
1619	ENSDARG00000009677	dlg1	539.641	-0.0579934	0.123928	-0.46796	0.639813	0.924779			1619	ENSDARG00000009677	dlg1	1081.45	0.0402779	0.0859433	0.468657	0.639315	0.959994
1620	ENSDARG00000009681	med27	216.361	0.00112667	0.13047	0.0086355	0.99311	1			1620	ENSDARG00000009681	med27	303.999	-0.135476	0.124373	-1.08927	0.276034	0.839541
1621	ENSDARG00000009685	ppa2	154.678	-0.16652	0.180745	-0.921297	0.356895	0.807545			1621	ENSDARG00000009685	ppa2	163.458	-0.0280142	0.159552	-0.17558	0.860624	0.985773
1622	ENSDARG00000009689	daam1b	782.823	-0.00997559	0.103868	-0.0960412	0.923488	0.994525			1622	ENSDARG00000009689	daam1b	994.077	0.0502221	0.0866517	0.579586	0.562194	0.948728
1623	ENSDARG00000009693	llgl1	503.793	0.203063	0.144676	1.40357	0.160447	0.627013			1623	ENSDARG00000009693	llgl1	567.08	0.10551	0.112542	0.937513	0.348495	0.880195
1624	ENSDARG00000009702	ascl1b	30.2221	-0.251922	0.516074	-0.488151	0.625443	0.920625			1624	ENSDARG00000009702	ascl1b	25.9909	0.3132	0.378439	0.827609	0.407892	0.901493
1625	ENSDARG00000009724	rpn2	2309.66	0.012175	0.111543	0.109151	0.913083	0.99273			1625	ENSDARG00000009724	rpn2	3555.15	-0.00147969	0.078419	-0.018869	0.984946	0.996944
1626	ENSDARG00000009727	twf2b	60.4544	-0.115098	0.302856	-0.380043	0.703913	0.943735			1626	ENSDARG00000009727	twf2b	51.3762	0.409197	0.285976	1.43088	0.152466	0.70162
1627	ENSDARG00000009733	kif21b	65.5755	-0.206006	0.233941	-0.880591	0.378539	0.822927			1627	ENSDARG00000009733	kif21b	43.0995	0.105522	0.302306	0.349056	0.727047	0.970402
1628	ENSDARG00000009735	gigyf2	822.515	0.201463	0.107321	1.8772	0.0604905	0.422849			1628	ENSDARG00000009735	gigyf2	1200.47	0.0251792	0.0873089	0.288393	0.773046	0.975687
1629	ENSDARG00000009738	cacnb4a	11.4373	-0.160813	0.585674	-0.274578	0.78364	0.96245			1629	ENSDARG00000009738	cacnb4a	3.9607	-0.000779022	0.928454	-0.000839053	0.999331	NA
1630	ENSDARG00000009740	ppp1r7	645.831	0.217279	0.123479	1.75964	0.0784693	0.474337			1630	ENSDARG00000009740	ppp1r7	1140.52	0.0437019	0.0856598	0.510179	0.609926	0.95688
1631	ENSDARG00000009743	efhc1	48.7132	-0.617093	0.320146	-1.92754	0.0539129	0.402007			1631	ENSDARG00000009743	efhc1	75.5766	-0.362606	0.22809	-1.58975	0.111892	0.627242
1632	ENSDARG00000009745	fbxw2	437.124	-0.0859239	0.137326	-0.625691	0.531518	0.890835			1632	ENSDARG00000009745	fbxw2	633.034	0.145836	0.0958384	1.52168	0.128089	0.658954
1633	ENSDARG00000009748	dffb	122.74	-0.177472	0.201677	-0.879981	0.37887	0.823136			1633	ENSDARG00000009748	dffb	93.6882	-0.354399	0.213976	-1.65625	0.0976703	0.596644
1634	ENSDARG00000009753	sf3b6	781.524	-0.17806	0.160821	-1.1072	0.268209	0.744507			1634	ENSDARG00000009753	sf3b6	500.654	0.0717238	0.109182	0.656923	0.511231	0.936253
1635	ENSDARG00000009754	zc3h11a	1044.12	-0.0998352	0.13329	-0.749009	0.453852	0.858859			1635	ENSDARG00000009754	zc3h11a	1775.4	-0.0883854	0.0818552	-1.07978	0.280241	0.843423
1636	ENSDARG00000009764	srek1	155.153	0.187245	0.156972	1.19285	0.232926	0.714492			1636	ENSDARG00000009764	srek1	254.562	-0.0905452	0.13278	-0.681918	0.495291	0.931928
1637	ENSDARG00000009771	ppme1	1018.65	-0.0675402	0.122444	-0.551603	0.58122	0.905618			1637	ENSDARG00000009771	ppme1	2037.07	-0.0632631	0.0861234	-0.734564	0.462605	0.922698
1638	ENSDARG00000009779	mcl1a	3712.29	0.0558635	0.181779	0.307316	0.758603	0.957865			1638	ENSDARG00000009779	mcl1a	1301.31	-0.160017	0.104244	-1.53503	0.124776	0.654423
1639	ENSDARG00000009782	myh11a	429.058	0.461307	0.220342	2.09359	0.0362965	0.335171			1639	ENSDARG00000009782	myh11a	677.529	-0.162749	0.108724	-1.4969	0.13442	0.670539
1640	ENSDARG00000009783	slc49a4	441.742	0.0119121	0.165695	0.0718919	0.942688	0.997371			1640	ENSDARG00000009783	slc49a4	550.709	0.0301054	0.103879	0.289813	0.77196	0.975687
1641	ENSDARG00000009796	klc1a	399.731	0.196704	0.130392	1.50856	0.131411	0.583069			1641	ENSDARG00000009796	klc1a	869.314	0.218861	0.0960173	2.27939	0.0226441	0.287397
1642	ENSDARG00000009806	smfn	139.337	-0.10319	0.205141	-0.503023	0.614948	0.915998			1642	ENSDARG00000009806	smfn	162.7	0.114515	0.175415	0.652827	0.513868	0.936778
1643	ENSDARG00000009822	her4.4	156.729	0.347815	0.29375	1.18405	0.236394	0.717674			1643	ENSDARG00000009822	her4.4	216.362	0.0110082	0.151238	0.0727871	0.941976	0.993099
1644	ENSDARG00000009823	pou3f1	931.264	0.150511	0.114264	1.31722	0.187764	0.666964			1644	ENSDARG00000009823	pou3f1	1658.32	0.0270887	0.0875994	0.309234	0.757143	0.975374
1645	ENSDARG00000009825	mmp23bb	162.081	-0.0604453	0.25543	-0.236641	0.812935	0.970328			1645	ENSDARG00000009825	mmp23bb	207.912	-0.0860137	0.180103	-0.477581	0.632949	0.957356
1646	ENSDARG00000009830	hdlbpa	17692.2	-0.121013	0.0651889	-1.85634	0.0634054	0.429783			1646	ENSDARG00000009830	hdlbpa	14507	-0.0287139	0.0685637	-0.418792	0.675368	0.965257
1647	ENSDARG00000009837	agk	357.332	-0.0958371	0.15006	-0.638659	0.523045	0.88829			1647	ENSDARG00000009837	agk	493.564	-0.0742107	0.107562	-0.689933	0.490236	0.931926
1648	ENSDARG00000009839	fam117bb	113.904	0.115565	0.236285	0.489092	0.624777	0.920109			1648	ENSDARG00000009839	fam117bb	122.402	-0.145125	0.185944	-0.780478	0.43511	0.914408
1649	ENSDARG00000009844	dusp23a	139.715	-0.279127	0.299714	-0.931313	0.351692	0.802513			1649	ENSDARG00000009844	dusp23a	58.3346	-0.533941	0.290589	-1.83745	0.0661441	0.502802
1650	ENSDARG00000009851	wdr41	402.547	0.112295	0.131814	0.851919	0.394259	0.828374			1650	ENSDARG00000009851	wdr41	504.296	0.0172614	0.106454	0.162149	0.871188	0.987754
1651	ENSDARG00000009862	dcps	221.489	-0.0838268	0.169592	-0.494285	0.621105	0.918461			1651	ENSDARG00000009862	dcps	363.25	0.0205196	0.124884	0.164309	0.869488	0.987282
1652	ENSDARG00000009864	ddx55	196.537	-0.078207	0.16872	-0.463532	0.642983	0.925854			1652	ENSDARG00000009864	ddx55	199.186	0.0131701	0.149363	0.0881756	0.929737	0.992702
1653	ENSDARG00000009868	dcaf11	724.528	-0.271789	0.105283	-2.5815	0.00983726	0.171403			1653	ENSDARG00000009868	dcaf11	803.532	-0.132073	0.0916941	-1.44037	0.149764	0.697935
1654	ENSDARG00000009870	mapk8b	108.92	0.0197594	0.184402	0.107154	0.914667	0.992972			1654	ENSDARG00000009870	mapk8b	63.3933	-0.0826739	0.251487	-0.32874	0.742352	0.973154
1655	ENSDARG00000009871	snrpc	664.532	-0.0403796	0.139775	-0.28889	0.772665	0.960624			1655	ENSDARG00000009871	snrpc	680.79	-0.0370743	0.110685	-0.334953	0.737661	0.972535
1656	ENSDARG00000009874	cyp2k6	0.368977	-3.61625	5.1623	-0.700511	0.483608	NA			1656	ENSDARG00000009874	cyp2k6	0	NA	NA	NA	NA	NA
1657	ENSDARG00000009881	ier5	1654.41	0.0253921	0.149502	0.169844	0.865133	0.982142			1657	ENSDARG00000009881	ier5	1488.28	-0.233112	0.0803084	-2.90271	0.00369946	0.082473
1658	ENSDARG00000009885	sult3st1	12.0999	0.155742	0.485292	0.320924	0.748268	0.955074			1658	ENSDARG00000009885	sult3st1	5.81545	0.0903694	0.796187	0.113503	0.909632	NA
1659	ENSDARG00000009886	rnf114	229.751	-0.268847	0.14584	-1.84344	0.0652648	0.435359			1659	ENSDARG00000009886	rnf114	125.176	0.394693	0.192966	2.04541	0.0408146	0.394957
1660	ENSDARG00000009899	znf385a	72.54	0.0295027	0.236802	0.124588	0.90085	0.99045			1660	ENSDARG00000009899	znf385a	57.6963	0.105536	0.268691	0.392777	0.694484	0.96736
1661	ENSDARG00000009901	slc38a5a	300.941	-0.523533	0.160229	-3.2674	0.00108541	0.046486			1661	ENSDARG00000009901	slc38a5a	640.999	0.120387	0.0979074	1.2296	0.218848	0.785734
1662	ENSDARG00000009922	dmbx1a	294.406	0.478011	0.177342	2.69541	0.00703013	0.141889			1662	ENSDARG00000009922	dmbx1a	848.253	-0.0328104	0.0996874	-0.329133	0.742055	0.973154
1663	ENSDARG00000009930	cadm2a	28.2855	0.261288	0.37945	0.688598	0.491076	0.875595			1663	ENSDARG00000009930	cadm2a	36.3065	0.596762	0.323419	1.84516	0.0650137	0.497901
1664	ENSDARG00000009939	micu2	514.493	-0.0365158	0.149793	-0.243775	0.807405	0.969736			1664	ENSDARG00000009939	micu2	638.013	-0.210442	0.11153	-1.88687	0.0591784	0.475427
1665	ENSDARG00000009941	erc1a	274.073	0.311686	0.192975	1.61516	0.106275	0.535537			1665	ENSDARG00000009941	erc1a	734.974	-0.00451496	0.0953943	-0.0473295	0.962251	0.995907
1666	ENSDARG00000009942	cdc6	213.09	0.273721	0.196958	1.38975	0.164606	0.634007			1666	ENSDARG00000009942	cdc6	363.722	-0.100259	0.129807	-0.772374	0.439893	0.916082
1667	ENSDARG00000009949	fndc4b	265.127	0.34995	0.252455	1.38619	0.16569	0.635372			1667	ENSDARG00000009949	fndc4b	504.645	0.0302024	0.11614	0.260052	0.794823	0.978206
1668	ENSDARG00000009950	edf1	2424.91	-0.125513	0.124231	-1.01032	0.312341	0.776164			1668	ENSDARG00000009950	edf1	1545.44	-0.222478	0.0821054	-2.70967	0.00673509	0.126476
1669	ENSDARG00000009953	med14	534.835	0.0109657	0.145569	0.0753294	0.939953	0.997371			1669	ENSDARG00000009953	med14	947.744	-0.0904625	0.103966	-0.870115	0.384238	0.895192
1670	ENSDARG00000009958	cbl	174.735	0.0782897	0.18253	0.428913	0.667986	0.933086			1670	ENSDARG00000009958	cbl	211.884	0.0273448	0.142515	0.191873	0.847842	0.985174
1671	ENSDARG00000009961	rundc3b	14.1844	-0.135565	0.570712	-0.237536	0.812241	0.970129			1671	ENSDARG00000009961	rundc3b	6.99647	-0.400612	0.706834	-0.566769	0.570871	NA
1672	ENSDARG00000009978	icn	12174	-0.0961779	0.224887	-0.427671	0.66889	0.933115			1672	ENSDARG00000009978	icn	3734.59	-0.282817	0.238012	-1.18825	0.234736	0.803509
1673	ENSDARG00000009982	fam199x	797.992	0.217755	0.106396	2.04664	0.040693	0.352601			1673	ENSDARG00000009982	fam199x	993.124	0.0147943	0.0937227	0.157852	0.874573	0.987881
1674	ENSDARG00000010002	gna11a	151.106	0.0637365	0.159035	0.400769	0.68859	0.939118			1674	ENSDARG00000010002	gna11a	165.592	-0.0531533	0.160223	-0.331745	0.740082	0.972943
1675	ENSDARG00000010008	vim	1686.14	-0.0907615	0.164707	-0.551047	0.581602	0.905618			1675	ENSDARG00000010008	vim	1053.7	-0.104078	0.0953127	-1.09197	0.274848	0.839487
1676	ENSDARG00000010010	trim13	366.519	-0.00873726	0.177904	-0.0491123	0.96083	0.999249			1676	ENSDARG00000010010	trim13	754.119	0.240399	0.0996512	2.41241	0.0158476	0.231784
1677	ENSDARG00000010018	qki2	342.283	0.123727	0.145544	0.850104	0.395268	0.829083			1677	ENSDARG00000010018	qki2	315.549	-0.144055	0.121564	-1.18501	0.236012	0.805056
1678	ENSDARG00000010021	grpel1	517.697	0.221337	0.121708	1.81859	0.0689737	0.448201			1678	ENSDARG00000010021	grpel1	658.727	0.10843	0.101978	1.06327	0.287659	0.845979
1679	ENSDARG00000010023	CU856539.1	154.895	0.498965	0.288682	1.72843	0.083912	0.486647			1679	ENSDARG00000010023	CU856539.1	378.281	0.302747	0.117642	2.57346	0.0100687	0.171342
1680	ENSDARG00000010029	spon1a	15.7746	0.280981	0.587581	0.4782	0.632508	0.923396			1680	ENSDARG00000010029	spon1a	26.7856	0.448717	0.377038	1.19011	0.234003	0.802633
1681	ENSDARG00000010031	ssh1b	206.891	-0.104571	0.164877	-0.634239	0.525925	0.889076			1681	ENSDARG00000010031	ssh1b	481.832	0.00652399	0.107068	0.0609333	0.951412	0.99381
1682	ENSDARG00000010032	cmtm7	281.279	-0.30948	0.12919	-2.39555	0.0165955	0.2282			1682	ENSDARG00000010032	cmtm7	224.395	-0.0223692	0.143805	-0.155552	0.876386	0.987881
1683	ENSDARG00000010035	engase	83.2241	-0.119198	0.210874	-0.565254	0.571901	0.90333			1683	ENSDARG00000010035	engase	125.979	-0.31564	0.183396	-1.72108	0.085236	0.560519
1684	ENSDARG00000010042	dnm1a	129.922	0.547995	0.292355	1.87442	0.0608731	0.423588			1684	ENSDARG00000010042	dnm1a	108.045	0.202984	0.190485	1.06562	0.286597	0.845942
1685	ENSDARG00000010047	neu3.2	241.042	0.522555	0.274511	1.90358	0.0569646	0.412306			1685	ENSDARG00000010047	neu3.2	82.699	0.139107	0.225802	0.616057	0.537857	0.943336
1686	ENSDARG00000010051	ufd1l	1082.94	0.206132	0.166369	1.239	0.215345	0.697157			1686	ENSDARG00000010051	ufd1l	1054.35	-0.0162455	0.0851309	-0.19083	0.848659	0.985174
1687	ENSDARG00000010052	ndrg3b	972.407	0.148954	0.123888	1.20233	0.229236	0.711317			1687	ENSDARG00000010052	ndrg3b	1946.28	-0.122054	0.074043	-1.64842	0.0992674	0.599058
1688	ENSDARG00000010059	itpkb	95.8003	0.246849	0.255436	0.966385	0.333851	0.790692			1688	ENSDARG00000010059	itpkb	25.6169	0.0434241	0.400142	0.108522	0.913582	0.991119
1689	ENSDARG00000010070	adam9	280.724	-0.333108	0.15366	-2.16783	0.0301717	0.309482			1689	ENSDARG00000010070	adam9	297.226	0.0846843	0.136842	0.618848	0.536016	0.943336
1690	ENSDARG00000010075	CR792422.1	7.29799	-0.705191	0.971085	-0.726189	0.467723	0.866174			1690	ENSDARG00000010075	CR792422.1	17.6167	-0.0153706	0.467876	-0.0328518	0.973793	0.996315
1691	ENSDARG00000010078	nup133	424.639	0.222376	0.112974	1.96838	0.0490239	0.385568			1691	ENSDARG00000010078	nup133	566.948	0.0497855	0.0985461	0.5052	0.613418	0.95688
1692	ENSDARG00000010083	rbfox3a	442.671	0.16594	0.146757	1.13071	0.258178	0.735569			1692	ENSDARG00000010083	rbfox3a	1250.57	0.0537763	0.0821313	0.65476	0.512622	0.936253
1693	ENSDARG00000010085	p4ha2	353.157	0.0305921	0.219945	0.13909	0.889379	0.988318			1693	ENSDARG00000010085	p4ha2	473.77	-0.306394	0.116934	-2.62022	0.00878727	0.155004
1694	ENSDARG00000010096	slc1a6	29.4505	0.943461	0.415139	2.27264	0.0230481	0.26812			1694	ENSDARG00000010096	slc1a6	63.1245	0.0523225	0.242502	0.215761	0.829174	0.982743
1695	ENSDARG00000010097	f9a	12.3446	0.674072	0.70706	0.953344	0.340416	0.795496			1695	ENSDARG00000010097	f9a	10.4634	0.0494645	0.588174	0.0840984	0.932978	NA
1696	ENSDARG00000010098	pank1b	455.891	0.0791534	0.106833	0.740908	0.458749	0.861537			1696	ENSDARG00000010098	pank1b	642.22	-0.00958332	0.0993206	-0.0964887	0.923132	0.992588
1697	ENSDARG00000010108	bri3bp	148.313	0.100749	0.228203	0.441488	0.65886	0.930581			1697	ENSDARG00000010108	bri3bp	252.971	0.0464793	0.133201	0.348941	0.727134	0.970402
1698	ENSDARG00000010113	ndufb8	3351.62	-0.097464	0.133485	-0.730149	0.465299	0.864997			1698	ENSDARG00000010113	ndufb8	2299.39	-0.0073686	0.0888806	-0.0829044	0.933928	0.992702
1699	ENSDARG00000010130	smpdl3b	126.445	0.649014	0.283856	2.28642	0.0222299	0.263658			1699	ENSDARG00000010130	smpdl3b	150.072	0.233841	0.169775	1.37736	0.168401	0.725919
1700	ENSDARG00000010132	dacha	412.126	-0.0620211	0.108155	-0.573448	0.566341	0.901739			1700	ENSDARG00000010132	dacha	831.133	-0.124657	0.0894835	-1.39308	0.163597	0.71945
1701	ENSDARG00000010137	ldb1a	1890.63	-0.0469569	0.078279	-0.599866	0.548595	0.896847			1701	ENSDARG00000010137	ldb1a	3091.96	-0.0136114	0.0702482	-0.193761	0.846363	0.985174
1702	ENSDARG00000010144	plppr3a	503.715	-0.0698743	0.151441	-0.461397	0.644514	0.926639			1702	ENSDARG00000010144	plppr3a	981.226	-0.152816	0.0989453	-1.54445	0.122478	0.65052
1703	ENSDARG00000010145	tor4aa	196.862	0.148584	0.164501	0.90324	0.366398	0.81589			1703	ENSDARG00000010145	tor4aa	131.367	-0.0356535	0.184382	-0.193368	0.846671	0.985174
1704	ENSDARG00000010146	cpa2	32.7618	1.98462	0.611782	3.244	0.00117862	0.0493826			1704	ENSDARG00000010146	cpa2	42.8033	-0.0689937	0.322867	-0.213691	0.830788	0.982994
1705	ENSDARG00000010149	atp5fa1	24972	0.0382434	0.118591	0.322481	0.747088	0.955074			1705	ENSDARG00000010149	atp5fa1	16976.7	-0.0760899	0.104102	-0.73092	0.464828	0.923584
1706	ENSDARG00000010154	vstm4a	202.344	-0.21933	0.215773	-1.01648	0.309399	0.774075			1706	ENSDARG00000010154	vstm4a	108.146	-0.0971951	0.198898	-0.488668	0.625076	0.957354
1707	ENSDARG00000010155	abi1a	632.001	0.0856851	0.0992013	0.863749	0.387726	0.827592			1707	ENSDARG00000010155	abi1a	1003.53	-0.0344596	0.0829071	-0.415641	0.677673	0.965257
1708	ENSDARG00000010160	rps15a	16989.3	-0.351901	0.128234	-2.74422	0.00606556	0.131345			1708	ENSDARG00000010160	rps15a	6655.32	-0.250186	0.083747	-2.9874	0.00281363	0.0688572
1709	ENSDARG00000010169	myd88	210.461	-0.306016	0.178243	-1.71685	0.0860064	0.491972			1709	ENSDARG00000010169	myd88	153.09	0.183312	0.172073	1.06532	0.286732	0.845979
1710	ENSDARG00000010181	asap2a	207.806	0.129267	0.136863	0.944497	0.344916	0.79837			1710	ENSDARG00000010181	asap2a	353.789	0.0416485	0.129176	0.322416	0.747137	0.97419
1711	ENSDARG00000010183	si:ch73-265h17.1	10.6309	-0.81053	0.643301	-1.25996	0.207685	0.689888			1711	ENSDARG00000010183	si:ch73-265h17.1	7.5515	-0.168037	0.715831	-0.234744	0.814407	NA
1712	ENSDARG00000010186	myo3a	83.8178	-0.218774	0.253681	-0.862401	0.388467	0.827613			1712	ENSDARG00000010186	myo3a	185.913	0.114372	0.156023	0.733046	0.46353	0.92286
1713	ENSDARG00000010192	pax3a	48.5903	-0.156791	0.318751	-0.491893	0.622795	0.918894			1713	ENSDARG00000010192	pax3a	26.8347	-0.340677	0.377128	-0.903344	0.366343	0.887239
1714	ENSDARG00000010194	eif4bb	1932.4	0.0140698	0.0976324	0.14411	0.885414	0.987533			1714	ENSDARG00000010194	eif4bb	2286.37	-0.127206	0.0734732	-1.73133	0.0833926	0.556666
1715	ENSDARG00000010207	smad3b	166.447	0.036628	0.174787	0.209558	0.834012	0.975618			1715	ENSDARG00000010207	smad3b	171.943	0.0425845	0.159615	0.266796	0.789627	0.977238
1716	ENSDARG00000010231	ppm1na	54.769	-0.830261	0.625569	-1.32721	0.184439	0.661629			1716	ENSDARG00000010231	ppm1na	141.513	0.79263	0.198233	3.99847	6.37522e-05	0.00337972
1717	ENSDARG00000010238	rbm22	445.177	-0.0322794	0.120104	-0.268761	0.788113	0.963467			1717	ENSDARG00000010238	rbm22	608.896	-0.180486	0.10116	-1.78417	0.0743954	0.531273
1718	ENSDARG00000010244	rpl22l1	4067.14	-0.35716	0.147991	-2.41339	0.0158051	0.221904			1718	ENSDARG00000010244	rpl22l1	2713.28	-0.33175	0.100118	-3.31358	0.000921081	0.0291415
1719	ENSDARG00000010246	prmt1	2468.98	-0.18099	0.137204	-1.31913	0.187127	0.665603			1719	ENSDARG00000010246	prmt1	3298.37	0.0455572	0.105468	0.431951	0.665777	0.964736
1720	ENSDARG00000010248	wdr54	156.768	0.122516	0.169513	0.722752	0.469832	0.867343			1720	ENSDARG00000010248	wdr54	310.953	-0.0771362	0.129514	-0.595583	0.551454	0.946978
1721	ENSDARG00000010250	nqo1	917.781	-0.992018	0.370258	-2.67926	0.00737855	0.145623			1721	ENSDARG00000010250	nqo1	778.145	-0.00753888	0.0944326	-0.0798334	0.93637	0.992702
1722	ENSDARG00000010252	jak3	35.4365	-0.120934	0.380446	-0.317873	0.750581	0.955074			1722	ENSDARG00000010252	jak3	24.678	0.0263035	0.379265	0.069354	0.944708	0.993409
1723	ENSDARG00000010255	bin2b	100.113	0.140887	0.252289	0.558435	0.576548	0.90475			1723	ENSDARG00000010255	bin2b	124.64	0.226155	0.209387	1.08008	0.280104	0.843423
1724	ENSDARG00000010266	igf2bp3	944.341	-0.0737911	0.137072	-0.538338	0.590344	0.908901			1724	ENSDARG00000010266	igf2bp3	1560.79	0.0415929	0.0787999	0.527829	0.597618	0.95534
1725	ENSDARG00000010267	dpydb	763.633	-1.00115	0.233564	-4.28642	1.81575e-05	0.00274571			1725	ENSDARG00000010267	dpydb	709.36	-0.281184	0.110429	-2.54628	0.0108877	0.180962
1726	ENSDARG00000010270	fezf1	92.8811	0.134391	0.23461	0.572828	0.566761	0.901739			1726	ENSDARG00000010270	fezf1	206.718	-0.0613633	0.163882	-0.374436	0.70808	0.968664
1727	ENSDARG00000010276	ptgs2b	130.015	0.0370983	0.407548	0.0910279	0.92747	0.994973			1727	ENSDARG00000010276	ptgs2b	320.628	0.167324	0.374726	0.446524	0.655219	0.961614
1728	ENSDARG00000010279	scamp2	531.913	0.0432677	0.119378	0.362442	0.717022	0.94627			1728	ENSDARG00000010279	scamp2	696.595	-0.014925	0.106453	-0.140203	0.8885	0.989291
1729	ENSDARG00000010280	clasp1a	587.432	-0.0429782	0.103635	-0.414706	0.678357	0.936026			1729	ENSDARG00000010280	clasp1a	1075.56	0.0708702	0.0858521	0.825492	0.409092	0.901769
1730	ENSDARG00000010281	xpo4	400.925	-0.0130628	0.144138	-0.0906271	0.927789	0.99504			1730	ENSDARG00000010281	xpo4	524.295	-0.141254	0.105289	-1.34158	0.179731	0.741062
1731	ENSDARG00000010294	fmodb	172.253	0.2169	0.188527	1.1505	0.249938	0.729721			1731	ENSDARG00000010294	fmodb	59.2662	0.346873	0.262274	1.32256	0.185982	0.75038
1732	ENSDARG00000010296	kcnh6b	8.59167	-1.39736	1.59454	-0.87634	0.380845	0.824073			1732	ENSDARG00000010296	kcnh6b	24.588	0.379013	0.409358	0.925874	0.354512	0.882105
1733	ENSDARG00000010300	traf3ip1	63.1402	-0.0815816	0.250179	-0.326093	0.744354	0.95491			1733	ENSDARG00000010300	traf3ip1	59.8223	-0.102752	0.252204	-0.407418	0.683701	0.965679
1734	ENSDARG00000010301	b4galt6	443.863	0.000831954	0.156783	0.00530642	0.995766	1			1734	ENSDARG00000010301	b4galt6	932.75	0.0998151	0.0913411	1.09277	0.274493	0.839136
1735	ENSDARG00000010312	cp	713.946	0.623053	0.378075	1.64796	0.0993604	0.523342			1735	ENSDARG00000010312	cp	649.357	-0.194572	0.379638	-0.512519	0.608288	0.956718
1736	ENSDARG00000010316	qars	689.6	0.250176	0.119257	2.09779	0.0359233	0.332937			1736	ENSDARG00000010316	qars	1008.34	0.183121	0.0915978	1.99919	0.0455879	0.418697
1737	ENSDARG00000010317	gpr183a	27.0651	-0.156899	0.404762	-0.387632	0.698288	0.942433			1737	ENSDARG00000010317	gpr183a	10.1833	-0.0151505	0.601732	-0.0251782	0.979913	NA
1738	ENSDARG00000010318	srpx	409.621	0.093342	0.15807	0.590511	0.554848	0.898569			1738	ENSDARG00000010318	srpx	764.788	0.0390667	0.0998429	0.391281	0.695589	0.96736
1739	ENSDARG00000010331	radx	31.6715	0.234729	0.344219	0.681918	0.495291	0.87806			1739	ENSDARG00000010331	radx	19.1448	0.400948	0.438427	0.914514	0.360447	0.885686
1740	ENSDARG00000010332	zgc:56231	1.93587	-0.782289	1.87037	-0.418253	0.675762	NA			1740	ENSDARG00000010332	zgc:56231	4.51755	0.994466	0.950091	1.04671	0.295235	NA
1741	ENSDARG00000010347	acer1	53.314	-0.0404048	0.380376	-0.106223	0.915405	0.993068			1741	ENSDARG00000010347	acer1	78.1536	-0.397118	0.232049	-1.71136	0.0870151	0.565255
1742	ENSDARG00000010350	c1ql3a	14.5373	0.210237	0.52929	0.397206	0.691215	0.940173			1742	ENSDARG00000010350	c1ql3a	25.0575	-0.202116	0.375957	-0.537603	0.590851	0.954193
1743	ENSDARG00000010376	slc5a3a	0.0451607	0	5.26765	0	1	NA			1743	ENSDARG00000010376	slc5a3a	0.166657	-0.955901	4.08047	-0.234262	0.814781	NA
1744	ENSDARG00000010381	rnf2	1323.25	-0.0498471	0.104696	-0.476114	0.633993	0.924049			1744	ENSDARG00000010381	rnf2	1753.14	-0.131427	0.07529	-1.74561	0.0808793	0.550801
1745	ENSDARG00000010384	lpar5a	17.0971	-0.371404	0.46115	-0.805388	0.420596	0.842383			1745	ENSDARG00000010384	lpar5a	4.20306	0.613823	1.03895	0.590809	0.554648	NA
1746	ENSDARG00000010385	sept4a	134.057	-0.142924	0.229523	-0.622701	0.533481	0.891181			1746	ENSDARG00000010385	sept4a	324.008	0.0179176	0.133864	0.133849	0.893522	0.989291
1747	ENSDARG00000010400	lrrfip2	493.235	0.0935015	0.109264	0.855739	0.392142	0.827902			1747	ENSDARG00000010400	lrrfip2	434.218	-0.0729826	0.11857	-0.615522	0.53821	0.943336
1748	ENSDARG00000010407	ppp4r4	64.3064	0.618626	0.409202	1.51179	0.130588	0.581871			1748	ENSDARG00000010407	ppp4r4	170.324	-0.268041	0.156579	-1.71186	0.0869229	0.565027
1749	ENSDARG00000010408	igsf9b	209.565	0.0370569	0.174923	0.211847	0.832226	0.975013			1749	ENSDARG00000010408	igsf9b	287.814	-0.157301	0.132776	-1.18471	0.236134	0.805191
1750	ENSDARG00000010411	epn1	853.921	0.0964392	0.13367	0.72147	0.470621	0.867752			1750	ENSDARG00000010411	epn1	1404.25	-0.0180285	0.0943675	-0.191046	0.84849	0.985174
1751	ENSDARG00000010415	sirt4	106.469	0.954146	0.588044	1.62257	0.10468	0.53308			1751	ENSDARG00000010415	sirt4	99.1951	0.133321	0.216718	0.615184	0.538434	0.943336
1752	ENSDARG00000010420	ndrg1b	771.85	-0.203791	0.268473	-0.759077	0.447806	0.856379			1752	ENSDARG00000010420	ndrg1b	2029.34	-0.336698	0.0869961	-3.87027	0.000108716	0.00526899
1753	ENSDARG00000010423	npsn	493.407	0.0481792	0.199643	0.241327	0.809302	0.969828			1753	ENSDARG00000010423	npsn	157.986	-0.204615	0.208991	-0.97906	0.32755	0.872701
1754	ENSDARG00000010425	scara5	109.432	-0.0684011	0.262299	-0.260776	0.794266	0.965431			1754	ENSDARG00000010425	scara5	134.863	0.121503	0.176532	0.688276	0.491279	0.931926
1755	ENSDARG00000010432	eaf2	418.758	0.0657381	0.130581	0.503429	0.614663	0.915998			1755	ENSDARG00000010432	eaf2	374.967	-0.0209705	0.118354	-0.177185	0.859363	0.985773
1756	ENSDARG00000010434	clu	856.491	1.1421	0.158194	7.21961	5.21383e-13	8.05363e-10			1756	ENSDARG00000010434	clu	984.333	-0.108132	0.103817	-1.04156	0.297615	0.85401
1757	ENSDARG00000010437	tent5c	147.588	0.394941	0.290429	1.35985	0.173876	0.646897			1757	ENSDARG00000010437	tent5c	160.158	0.266565	0.158137	1.68565	0.0918623	0.57849
1758	ENSDARG00000010442	rnf11a	491.606	0.023281	0.184758	0.126008	0.899726	0.99045			1758	ENSDARG00000010442	rnf11a	497.392	-0.191616	0.10672	-1.79551	0.0725731	0.52617
1759	ENSDARG00000010445	trabd	263.315	0.269895	0.14337	1.88251	0.0597671	0.42181			1759	ENSDARG00000010445	trabd	218.339	0.0794521	0.151612	0.52405	0.600244	0.956045
1760	ENSDARG00000010454	guca1a	10.9643	0.906979	0.713076	1.27192	0.2034	0.684359			1760	ENSDARG00000010454	guca1a	26.4621	0.685193	0.379838	1.80391	0.0712458	0.522712
1761	ENSDARG00000010472	atp1a2a	1070.46	0.263008	0.245292	1.07222	0.283619	0.755095			1761	ENSDARG00000010472	atp1a2a	1867.12	0.420995	0.0913867	4.60674	4.09027e-06	0.000344174
1762	ENSDARG00000010477	p2rx3a	19.1819	0.0345315	0.429696	0.0803627	0.935949	0.996901			1762	ENSDARG00000010477	p2rx3a	31.2436	0.716483	0.363158	1.97293	0.048504	0.433449
1763	ENSDARG00000010478	hsp90aa1.1	1160.56	0.916439	0.215269	4.25719	2.07016e-05	0.00297923			1763	ENSDARG00000010478	hsp90aa1.1	799.495	0.606234	0.0936732	6.47179	9.68464e-11	2.33542e-08
1764	ENSDARG00000010481	bzw1a	2297.52	-0.0965407	0.127507	-0.757138	0.448967	0.856796			1764	ENSDARG00000010481	bzw1a	3182.96	0.0557272	0.0735143	0.758046	0.448424	0.917768
1765	ENSDARG00000010482	prg4a	23.6623	0.394223	0.373677	1.05498	0.291434	0.761454			1765	ENSDARG00000010482	prg4a	28.8875	0.571416	0.377598	1.51329	0.130205	0.662797
1766	ENSDARG00000010487	sae1	661.161	0.252676	0.149905	1.68558	0.0918776	0.507669			1766	ENSDARG00000010487	sae1	934.218	-0.0426881	0.105234	-0.405651	0.684999	0.966146
1767	ENSDARG00000010514	cxcr5	2.50947	-1.29102	1.59264	-0.810616	0.417586	0.841149			1767	ENSDARG00000010514	cxcr5	6.84435	0.0701349	0.713298	0.0983249	0.921674	NA
1768	ENSDARG00000010515	dvl1a	65.7438	0.413248	0.304701	1.35624	0.175022	0.648933			1768	ENSDARG00000010515	dvl1a	37.8804	-0.00600142	0.354343	-0.0169367	0.986487	0.996965
1769	ENSDARG00000010516	rpl21	18579.3	-0.176473	0.115933	-1.52219	0.127961	0.577144			1769	ENSDARG00000010516	rpl21	8582.9	-0.17503	0.0762883	-2.29432	0.0217722	0.279561
1770	ENSDARG00000010519	per3	812.163	0.234471	0.637855	0.367592	0.713177	0.945821			1770	ENSDARG00000010519	per3	1926.59	0.00747379	0.0743211	0.100561	0.919899	0.991857
1771	ENSDARG00000010524	si:ch211-282j22.3	115.726	0.0770641	0.230751	0.333971	0.738402	0.952912			1771	ENSDARG00000010524	si:ch211-282j22.3	133.698	-0.102548	0.178368	-0.574921	0.565345	0.948739
1772	ENSDARG00000010531	scamp4	619.76	0.112002	0.0946724	1.18305	0.236788	0.718119			1772	ENSDARG00000010531	scamp4	685.671	0.123812	0.0957017	1.29372	0.19576	0.76113
1773	ENSDARG00000010553	mmgt1	539.856	0.184074	0.147319	1.2495	0.211484	0.692983			1773	ENSDARG00000010553	mmgt1	738.415	0.0484779	0.107374	0.451485	0.65164	0.960708
1774	ENSDARG00000010555	pdha1b	46.0591	-1.26127	0.63666	-1.98107	0.0475833	0.379782			1774	ENSDARG00000010555	pdha1b	144.932	0.268987	0.174252	1.54367	0.122669	0.650831
1775	ENSDARG00000010556	mmp25b	30.9203	-0.468306	0.335079	-1.3976	0.162234	0.629748			1775	ENSDARG00000010556	mmp25b	49.7366	-0.111128	0.284936	-0.390011	0.696528	0.96736
1776	ENSDARG00000010563	spopla	343.821	-0.105144	0.123673	-0.850174	0.395228	0.829083			1776	ENSDARG00000010563	spopla	329.531	-0.0970161	0.1357	-0.714928	0.474653	0.925287
1777	ENSDARG00000010565	aqp4	14.1613	-0.218998	0.642806	-0.340691	0.733336	0.95079			1777	ENSDARG00000010565	aqp4	5.54285	-0.0135143	0.820769	-0.0164654	0.986863	NA
1778	ENSDARG00000010571	ezh2	344.271	0.133166	0.184904	0.720191	0.471407	0.86809			1778	ENSDARG00000010571	ezh2	533.515	0.203528	0.117781	1.72802	0.0839849	0.557646
1779	ENSDARG00000010572	slc25a25a	643.765	-0.248563	0.483997	-0.513562	0.607558	0.915204			1779	ENSDARG00000010572	slc25a25a	621.297	0.353577	0.099729	3.54538	0.000392044	0.014572
1780	ENSDARG00000010583	pard3ab	333.61	0.157028	0.152855	1.0273	0.304278	0.769725			1780	ENSDARG00000010583	pard3ab	327.081	-0.137042	0.129613	-1.05731	0.290368	0.846262
1781	ENSDARG00000010586	tex9	67.6117	0.542362	0.248949	2.17861	0.0293608	0.304886			1781	ENSDARG00000010586	tex9	63.9333	-0.100681	0.245066	-0.410833	0.681195	0.965476
1782	ENSDARG00000010591	foxn4	215.773	0.207932	0.175354	1.18578	0.235709	0.716905			1782	ENSDARG00000010591	foxn4	303.671	-0.126545	0.146213	-0.865487	0.386771	0.89551
1783	ENSDARG00000010596	slc7a6os	550.221	0.0768218	0.112262	0.684308	0.493781	0.877235			1783	ENSDARG00000010596	slc7a6os	850.124	0.0802981	0.0966589	0.830737	0.406122	0.901305
1784	ENSDARG00000010601	mtmr10	223.461	-0.409102	0.198082	-2.06532	0.0388928	0.345399			1784	ENSDARG00000010601	mtmr10	278.599	0.117324	0.129363	0.906939	0.364439	0.886564
1785	ENSDARG00000010602	zgc:112294	26.6994	0.28843	0.503331	0.573042	0.566616	0.901739			1785	ENSDARG00000010602	zgc:112294	49.3363	0.178524	0.305915	0.583572	0.559508	0.948478
1786	ENSDARG00000010603	kctd9b	172.752	-0.0451832	0.190864	-0.23673	0.812867	0.970328			1786	ENSDARG00000010603	kctd9b	294.47	-0.0794868	0.136931	-0.580488	0.561586	0.948728
1787	ENSDARG00000010610	sarm1	179.692	0.273393	0.183204	1.49229	0.135624	0.591012			1787	ENSDARG00000010610	sarm1	424.333	0.118565	0.127399	0.93066	0.352029	0.880844
1788	ENSDARG00000010619	themis	12.5089	-2.25861	0.683124	-3.3063	0.000945377	0.0427649			1788	ENSDARG00000010619	themis	5.1157	0.647519	0.877387	0.738009	0.460509	NA
1789	ENSDARG00000010625	clic2	260.633	-0.263527	0.162582	-1.62089	0.105042	0.533616			1789	ENSDARG00000010625	clic2	138.851	0.227579	0.170011	1.33861	0.180697	0.741776
1790	ENSDARG00000010630	hoxb6a	141.122	0.11817	0.173169	0.682394	0.49499	0.87806			1790	ENSDARG00000010630	hoxb6a	176.748	0.206462	0.158399	1.30343	0.192427	0.756795
1791	ENSDARG00000010641	slc20a1b	2135.73	0.0799496	0.159269	0.501977	0.615684	0.916365			1791	ENSDARG00000010641	slc20a1b	4918.65	0.131357	0.0780967	1.68198	0.0925731	0.579468
1792	ENSDARG00000010654	arhgap42b	27.131	-0.137485	0.432245	-0.318072	0.75043	0.955074			1792	ENSDARG00000010654	arhgap42b	14.5884	-0.259446	0.493424	-0.525807	0.599023	0.955806
1793	ENSDARG00000010655	ppm1k	408.67	-0.515345	0.122987	-4.19023	2.7867e-05	0.00361952			1793	ENSDARG00000010655	ppm1k	575.661	-0.29266	0.100282	-2.91838	0.00351857	0.0797721
1794	ENSDARG00000010658	insig1	674.267	-0.184499	0.181306	-1.01761	0.308863	0.77371			1794	ENSDARG00000010658	insig1	975.682	0.0465771	0.0974407	0.478005	0.632647	0.957356
1795	ENSDARG00000010662	fbxo36a	10.2547	-0.526417	0.614383	-0.856823	0.391543	0.827902			1795	ENSDARG00000010662	fbxo36a	5.69357	0.578596	0.877211	0.659586	0.50952	NA
1796	ENSDARG00000010673	trim16	189.924	0.193709	0.148622	1.30337	0.192448	0.672283			1796	ENSDARG00000010673	trim16	213.368	-0.183049	0.153538	-1.1922	0.233182	0.801623
1797	ENSDARG00000010680	gngt2a	505.442	0.216863	0.276179	0.785225	0.432322	0.848419			1797	ENSDARG00000010680	gngt2a	819.81	-0.16085	0.111846	-1.43813	0.150397	0.698669
1798	ENSDARG00000010681	tjap1	340.058	0.370259	0.167861	2.20575	0.0274012	0.293857			1798	ENSDARG00000010681	tjap1	653.954	-0.184083	0.126871	-1.45094	0.146796	0.693524
1799	ENSDARG00000010700	il17d	3.69737	0.33913	0.814907	0.416158	0.677294	0.935952			1799	ENSDARG00000010700	il17d	3.53943	0.175467	1.02111	0.171839	0.863564	NA
1800	ENSDARG00000010701	crygs4	0.408343	1.99252	2.94075	0.677554	0.498055	NA			1800	ENSDARG00000010701	crygs4	0.854974	0.638274	2.09703	0.304371	0.760845	NA
1801	ENSDARG00000010710	msi1	715.848	0.25402	0.138661	1.83195	0.0669594	0.441882			1801	ENSDARG00000010710	msi1	1370.43	-0.0395679	0.0794948	-0.497742	0.618666	0.957354
1802	ENSDARG00000010712	npffr1l3	9.48147	-0.31904	0.659421	-0.483819	0.628514	0.921864			1802	ENSDARG00000010712	npffr1l3	13.0073	0.545107	0.543894	1.00223	0.316232	0.866931
1803	ENSDARG00000010717	chchd10	671.919	0.105645	0.180484	0.585345	0.558316	0.899409			1803	ENSDARG00000010717	chchd10	838.17	0.106407	0.0999492	1.06461	0.287053	0.845979
1804	ENSDARG00000010721	2022-09-06	1866.61	0.0200999	0.0941514	0.213484	0.830949	0.974908			1804	ENSDARG00000010721	2022-09-06	2313.81	0.0215452	0.0740475	0.290965	0.771078	0.975687
1805	ENSDARG00000010727	ttyh2l	289.468	-0.388165	0.141297	-2.74716	0.00601134	0.131072			1805	ENSDARG00000010727	ttyh2l	519.483	-0.0981753	0.106862	-0.918713	0.358245	0.884398
1806	ENSDARG00000010728	scin	223.747	0.126581	0.196479	0.644246	0.519416	0.887148			1806	ENSDARG00000010728	scin	267.735	-0.222271	0.136783	-1.62499	0.104165	0.611388
1807	ENSDARG00000010729	CABZ01073795.1	8.21657	0	1.87107	0	1	1			1807	ENSDARG00000010729	CABZ01073795.1	0.157187	-0.955901	4.08047	-0.234262	0.814781	NA
1808	ENSDARG00000010732	xrcc4	94.4955	-0.476985	0.204516	-2.33226	0.0196869	0.247431			1808	ENSDARG00000010732	xrcc4	115.227	0.0462202	0.186042	0.24844	0.803794	0.979643
1809	ENSDARG00000010738	zgc:101716	61.5386	0.269391	0.254324	1.05924	0.289489	0.760499			1809	ENSDARG00000010738	zgc:101716	53.4545	-0.0866644	0.271317	-0.319421	0.749407	0.97419
1810	ENSDARG00000010745	dnaja2b	1277.02	-0.194025	0.112961	-1.71763	0.0858646	0.491473			1810	ENSDARG00000010745	dnaja2b	2020.59	0.0221028	0.0782429	0.282489	0.777568	0.975942
1811	ENSDARG00000010752	acsl4b	274.7	0.112868	0.152146	0.741843	0.458183	0.861001			1811	ENSDARG00000010752	acsl4b	419.776	-0.0326898	0.127524	-0.256343	0.797686	0.978668
1812	ENSDARG00000010756	nod2	62.0267	0.253908	0.236716	1.07263	0.283438	0.755095			1812	ENSDARG00000010756	nod2	69.5248	0.0628509	0.23431	0.268239	0.788516	0.976703
1813	ENSDARG00000010758	capn12	427.236	0.579685	0.152581	3.7992	0.000145162	0.0120552			1813	ENSDARG00000010758	capn12	282.739	0.544883	0.155438	3.50546	0.000455813	0.0166296
1814	ENSDARG00000010764	flj13639	162.429	1.18709	0.482575	2.4599	0.0138976	0.206547			1814	ENSDARG00000010764	flj13639	93.5151	0.422817	0.224023	1.88738	0.0591087	0.475427
1815	ENSDARG00000010767	epha4l	161.612	0.0640211	0.161389	0.396688	0.691598	0.940173			1815	ENSDARG00000010767	epha4l	218.252	0.0239252	0.141295	0.169328	0.865539	0.986465
1816	ENSDARG00000010770	sox19a	784.679	0.0758249	0.167269	0.45331	0.650326	0.927835			1816	ENSDARG00000010770	sox19a	858.108	0.0631467	0.102437	0.616445	0.537601	0.943336
1817	ENSDARG00000010773	pnpla6	469.016	0.400825	0.222443	1.80192	0.0715576	0.456244			1817	ENSDARG00000010773	pnpla6	1125.67	-0.385741	0.210156	-1.83549	0.0664327	0.504618
1818	ENSDARG00000010779	tlk2	481.867	0.141576	0.115527	1.22548	0.220396	0.701707			1818	ENSDARG00000010779	tlk2	828.534	0.00892276	0.0965025	0.0924614	0.926331	0.992702
1819	ENSDARG00000010782	zgc:55621	0	NA	NA	NA	NA	NA			1819	ENSDARG00000010782	zgc:55621	0	NA	NA	NA	NA	NA
1820	ENSDARG00000010784	ppp1r12a	518.703	0.0484277	0.138878	0.348707	0.72731	0.949095			1820	ENSDARG00000010784	ppp1r12a	1087.38	-0.0359566	0.0835084	-0.430575	0.666778	0.964736
1821	ENSDARG00000010785	thbs1b	2834.68	-0.0412064	0.133636	-0.308347	0.757818	0.957397			1821	ENSDARG00000010785	thbs1b	5896.5	0.304672	0.06944	4.38756	1.14631e-05	0.000811442
1822	ENSDARG00000010789	homer3b	508.894	-0.183657	0.104655	-1.75489	0.0792789	0.476619			1822	ENSDARG00000010789	homer3b	520.696	0.087324	0.102372	0.853005	0.393657	0.898242
1823	ENSDARG00000010791	dla	477.315	0.191274	0.195551	0.978128	0.328011	0.786438			1823	ENSDARG00000010791	dla	577.246	-0.138509	0.110329	-1.25542	0.209325	0.776293
1824	ENSDARG00000010792	cdc25b	269.108	0.0739134	0.138872	0.532242	0.594558	0.910865			1824	ENSDARG00000010792	cdc25b	442.901	0.0649359	0.116304	0.558331	0.576619	0.950611
1825	ENSDARG00000010794	tfeb	164.826	0.439523	0.193862	2.2672	0.0233783	0.270393			1825	ENSDARG00000010794	tfeb	221.433	0.0776255	0.147434	0.526511	0.598533	0.955488
1826	ENSDARG00000010816	slc7a14a	271.039	0.386562	0.187656	2.05995	0.0394036	0.347538			1826	ENSDARG00000010816	slc7a14a	726.147	0.193695	0.107741	1.79778	0.0722114	0.525546
1827	ENSDARG00000010823	memo1	505.711	0.0789975	0.149112	0.529785	0.596261	0.911626			1827	ENSDARG00000010823	memo1	400.949	0.17053	0.112581	1.51473	0.129841	0.662436
1828	ENSDARG00000010831	churc1	229.386	-0.142094	0.196053	-0.724775	0.46859	0.866951			1828	ENSDARG00000010831	churc1	182.15	-0.475931	0.157641	-3.01909	0.00253539	0.0636229
1829	ENSDARG00000010841	fshb	0.516575	0	4.04293	0	1	NA			1829	ENSDARG00000010841	fshb	0.158795	0.967652	4.08047	0.237142	0.812547	NA
1830	ENSDARG00000010844	kras	171.073	0.090427	0.196095	0.461139	0.644699	0.926639			1830	ENSDARG00000010844	kras	112.158	0.196041	0.200409	0.978202	0.327975	0.872701
1831	ENSDARG00000010862	amt	312.47	-0.583858	0.166264	-3.51164	0.00044535	0.0254784			1831	ENSDARG00000010862	amt	340.764	-0.243659	0.130716	-1.86403	0.0623181	0.487498
1832	ENSDARG00000010873	DDX17	1884.95	-0.555543	0.181809	-3.05564	0.0022458	0.0754132			1832	ENSDARG00000010873	DDX17	1977.8	-0.269227	0.0747366	-3.60234	0.00031536	0.0122997
1833	ENSDARG00000010878	cdkn1ca	678.753	-0.0792308	0.128567	-0.616263	0.537721	0.892498			1833	ENSDARG00000010878	cdkn1ca	315.141	0.268179	0.143083	1.87429	0.0608907	0.482482
1834	ENSDARG00000010905	mettl13	135.83	0.129968	0.171548	0.757619	0.448679	0.856741			1834	ENSDARG00000010905	mettl13	153.15	-0.0189462	0.168153	-0.112673	0.91029	0.990702
1835	ENSDARG00000010918	nprl3	233.529	0.244902	0.18217	1.34436	0.178832	0.653658			1835	ENSDARG00000010918	nprl3	197.137	-0.243662	0.164398	-1.48215	0.138301	0.676087
1836	ENSDARG00000010925	HTRA3	93.8389	-0.236588	0.270451	-0.874788	0.381689	0.824957			1836	ENSDARG00000010925	HTRA3	99.8344	-0.13925	0.218503	-0.63729	0.523936	0.939336
1837	ENSDARG00000010933	cacna1fa	16.047	-0.110726	1.03831	-0.10664	0.915074	0.993066			1837	ENSDARG00000010933	cacna1fa	42.0372	-0.323574	0.310649	-1.04161	0.297594	0.85401
1838	ENSDARG00000010934	syt14a	10.4237	0.603491	0.597322	1.01033	0.312338	0.776164			1838	ENSDARG00000010934	syt14a	16.6681	0.674073	0.473256	1.42433	0.154351	0.70398
1839	ENSDARG00000010936	abcb4	262.671	-0.189972	0.298807	-0.635769	0.524927	0.888928			1839	ENSDARG00000010936	abcb4	394.932	-0.189466	0.130719	-1.44942	0.147221	0.69409
1840	ENSDARG00000010940	BX957278.1	69.0681	-0.882053	0.318221	-2.77182	0.00557437	0.126154			1840	ENSDARG00000010940	BX957278.1	83.5419	-0.0906255	0.223516	-0.405453	0.685144	0.966146
1841	ENSDARG00000010941	pomgnt2	56.9674	0.0782914	0.27731	0.282324	0.777695	0.961073			1841	ENSDARG00000010941	pomgnt2	112.638	-0.0201542	0.194791	-0.103466	0.917593	0.991623
1842	ENSDARG00000010945	rapgef6	296.556	-0.355512	0.165039	-2.1541	0.0312321	0.314357			1842	ENSDARG00000010945	rapgef6	393.601	-0.0789191	0.142619	-0.553357	0.580019	0.951257
1843	ENSDARG00000010946	cbsb	842.644	-0.0778168	0.275177	-0.282788	0.777339	0.961073			1843	ENSDARG00000010946	cbsb	1232.49	0.0422259	0.0813172	0.519274	0.60357	0.956045
1844	ENSDARG00000010948	kif11	1042.43	0.364932	0.260084	1.40313	0.160578	0.627313			1844	ENSDARG00000010948	kif11	1203.56	-0.121643	0.0853209	-1.42571	0.153953	0.702738
1845	ENSDARG00000010953	ndel1a	759.044	0.0175192	0.129523	0.13526	0.892406	0.988566			1845	ENSDARG00000010953	ndel1a	831.483	0.0286967	0.0880468	0.325926	0.74448	0.974094
1846	ENSDARG00000010956	sh3glb1b	713.394	-0.31083	0.136781	-2.27247	0.0230583	0.26812			1846	ENSDARG00000010956	sh3glb1b	316.841	0.0125183	0.131061	0.095515	0.923906	0.992628
1847	ENSDARG00000010957	mpp2b	372.613	0.40055	0.16376	2.44596	0.0144469	0.210484			1847	ENSDARG00000010957	mpp2b	915.774	0.105747	0.0916544	1.15376	0.2486	0.817939
1848	ENSDARG00000010958	glmnb	81.4995	0.154573	0.381997	0.404645	0.685739	0.938486			1848	ENSDARG00000010958	glmnb	229.817	0.236034	0.141898	1.66341	0.0962312	0.590771
1849	ENSDARG00000010962	fkbp7	508.672	0.0526705	0.213645	0.246533	0.80527	0.969348			1849	ENSDARG00000010962	fkbp7	245.858	0.303029	0.153677	1.97186	0.0486259	0.433734
1850	ENSDARG00000010965	psma8	2802.33	-0.0393034	0.134305	-0.292643	0.769795	0.960484			1850	ENSDARG00000010965	psma8	2923.74	-0.0257041	0.0800468	-0.321113	0.748125	0.97419
1851	ENSDARG00000010977	rab34b	96.2029	-0.10392	0.169846	-0.611846	0.54064	0.893355			1851	ENSDARG00000010977	rab34b	48.899	-0.232125	0.278198	-0.834386	0.404064	0.901191
1852	ENSDARG00000010978	trmt1	120.619	0.325821	0.192919	1.6889	0.0912381	0.505618			1852	ENSDARG00000010978	trmt1	183.993	-0.0146239	0.164888	-0.08869	0.929328	0.992702
1853	ENSDARG00000010981	zdhhc3a	135.705	0.398883	0.274814	1.45146	0.14665	0.606437			1853	ENSDARG00000010981	zdhhc3a	87.7406	-0.0529671	0.221961	-0.238633	0.81139	0.981081
1854	ENSDARG00000011000	gtf2a1	749.714	-0.00512585	0.0894235	-0.0573211	0.954289	0.998611			1854	ENSDARG00000011000	gtf2a1	865.409	0.0228595	0.089192	0.256295	0.797723	0.978668
1855	ENSDARG00000011020	hnrnpa1a	4138.4	0.354858	0.127065	2.79274	0.00522639	0.121217			1855	ENSDARG00000011020	hnrnpa1a	7814.66	-0.0927236	0.0930638	-0.996345	0.319082	0.867746
1856	ENSDARG00000011023	pdlim3a	22.6563	1.42086	0.914457	1.55377	0.120238	0.565555			1856	ENSDARG00000011023	pdlim3a	24.4237	-0.100306	0.416487	-0.240839	0.80968	0.980648
1857	ENSDARG00000011026	zgc:92907	139.373	-0.198485	0.177027	-1.12121	0.262197	0.739695			1857	ENSDARG00000011026	zgc:92907	70.7686	0.167324	0.236389	0.707834	0.479048	0.926978
1858	ENSDARG00000011027	fgfr1a	670.957	0.139488	0.165409	0.843293	0.399064	0.831196			1858	ENSDARG00000011027	fgfr1a	1079.84	0.0420725	0.0989037	0.425388	0.670554	0.965257
1859	ENSDARG00000011042	pgbd5	23.542	0.0488715	0.364534	0.134066	0.893351	0.988566			1859	ENSDARG00000011042	pgbd5	44.1098	0.0573424	0.292464	0.196066	0.844558	0.985174
1860	ENSDARG00000011049	slc17a9b	123.531	-0.0285897	0.16333	-0.175042	0.861047	0.980388			1860	ENSDARG00000011049	slc17a9b	164.608	0.188038	0.159472	1.17913	0.238347	0.807449
1861	ENSDARG00000011055	fbxo9	1617.6	-0.142557	0.113967	-1.25086	0.210984	0.69272			1861	ENSDARG00000011055	fbxo9	963.015	-0.0621161	0.0953988	-0.651121	0.514969	0.937646
1862	ENSDARG00000011065	camk2b1	1472.67	0.153813	0.0987467	1.55765	0.119316	0.562753			1862	ENSDARG00000011065	camk2b1	2940.39	0.0201773	0.0747447	0.26995	0.787199	0.976596
1863	ENSDARG00000011066	glra3	129.065	0.185316	0.367098	0.504812	0.613691	0.915998			1863	ENSDARG00000011066	glra3	407.047	0.113063	0.134645	0.839709	0.401071	0.90084
1864	ENSDARG00000011072	ddx11	116.839	0.160313	0.285756	0.561014	0.574788	0.904516			1864	ENSDARG00000011072	ddx11	147.136	-0.106148	0.174493	-0.608322	0.542974	0.944974
1865	ENSDARG00000011076	zgc:91968	558.996	-0.313155	0.200201	-1.5642	0.11777	0.559739			1865	ENSDARG00000011076	zgc:91968	169.363	0.103957	0.163742	0.634884	0.525504	0.94013
1866	ENSDARG00000011079	wdr3	888.436	-0.242802	0.152752	-1.58952	0.111942	0.548295			1866	ENSDARG00000011079	wdr3	823.269	-0.299632	0.0987187	-3.03521	0.00240368	0.0611716
1867	ENSDARG00000011083	si:dkey-42l23.2	5.13789	1.0736	1.07313	1.00044	0.317098	0.778879			1867	ENSDARG00000011083	si:dkey-42l23.2	3.04685	-0.627153	1.13449	-0.552808	0.580395	NA
1868	ENSDARG00000011088	si:ch211-288d18.1	324.728	0.628522	0.180895	3.47451	0.000511794	0.0279018			1868	ENSDARG00000011088	si:ch211-288d18.1	507.591	-0.144827	0.101836	-1.42216	0.154981	0.704624
1869	ENSDARG00000011091	drd2b	27.041	0.584979	0.44872	1.30366	0.192349	0.672283			1869	ENSDARG00000011091	drd2b	51.7498	0.127813	0.281672	0.453766	0.649997	0.960708
1870	ENSDARG00000011094	ccna2	667.579	0.264328	0.288012	0.917767	0.358741	0.80995			1870	ENSDARG00000011094	ccna2	935.649	-0.0618937	0.0943276	-0.656157	0.511723	0.936253
1871	ENSDARG00000011113	chrna10a	16.3103	0	1.69879	0	1	1			1871	ENSDARG00000011113	chrna10a	50.2917	0.127067	0.280296	0.453332	0.65031	0.960708
1872	ENSDARG00000011122	pptc7a	584.5	-0.176301	0.134904	-1.30686	0.19126	0.671109			1872	ENSDARG00000011122	pptc7a	1028.41	0.0421728	0.0875607	0.48164	0.630062	0.957354
1873	ENSDARG00000011125	snrpb	3480.55	-0.104283	0.147271	-0.708106	0.47888	0.869292			1873	ENSDARG00000011125	snrpb	2453.68	-0.335861	0.0805105	-4.17164	3.02417e-05	0.00175882
1874	ENSDARG00000011141	dpysl5a	932.983	0.0837484	0.16978	0.493276	0.621817	0.918461			1874	ENSDARG00000011141	dpysl5a	2340.07	0.115585	0.0844455	1.36875	0.171077	0.729069
1875	ENSDARG00000011146	uqcrb	8.31046	0.109563	0.899619	0.121789	0.903066	0.991243			1875	ENSDARG00000011146	uqcrb	20.1183	0.0420912	0.541661	0.0777075	0.938061	0.99279
1876	ENSDARG00000011152	rpp14	145.801	0.217672	0.195532	1.11323	0.265611	0.742247			1876	ENSDARG00000011152	rpp14	185.746	-0.0893793	0.151438	-0.590204	0.555054	0.947449
1877	ENSDARG00000011157	arhgef18a	363.402	-0.0271364	0.128836	-0.210628	0.833177	0.975379			1877	ENSDARG00000011157	arhgef18a	399.398	-0.102491	0.11372	-0.901256	0.367452	0.887458
1878	ENSDARG00000011163	sema3fa	483.724	-0.115194	0.123823	-0.930314	0.352209	0.802776			1878	ENSDARG00000011163	sema3fa	909.297	0.0565467	0.0935939	0.604171	0.54573	0.945526
1879	ENSDARG00000011166	cahz	2537.11	0.00765234	0.159098	0.0480983	0.961638	0.999451			1879	ENSDARG00000011166	cahz	1202.57	0.191344	0.0952755	2.00832	0.0446091	0.41583
1880	ENSDARG00000011170	ndrg2	2865.49	-0.0404397	0.154867	-0.261126	0.793995	0.965431			1880	ENSDARG00000011170	ndrg2	4537.36	0.138801	0.0725094	1.91425	0.0555879	0.461579
1881	ENSDARG00000011171	si:ch211-12m10.1	460.456	0.0730243	0.184071	0.396717	0.691576	0.940173			1881	ENSDARG00000011171	si:ch211-12m10.1	1363.29	0.0561476	0.0874431	0.642104	0.520806	0.939056
1882	ENSDARG00000011175	atp6v1d	1881.28	-0.0978697	0.124743	-0.784572	0.432705	0.84885			1882	ENSDARG00000011175	atp6v1d	2691.15	-0.175127	0.0781741	-2.24021	0.0250771	0.306095
1883	ENSDARG00000011188	acvr2aa	856.742	0.211036	0.130552	1.61648	0.10599	0.534956			1883	ENSDARG00000011188	acvr2aa	1908.59	0.0139852	0.0759787	0.184067	0.853961	0.985174
1884	ENSDARG00000011190	fgfr1b	189.38	0.0379187	0.235652	0.160909	0.872165	0.983447			1884	ENSDARG00000011190	fgfr1b	238.372	-0.105418	0.161723	-0.651844	0.514502	0.937328
1885	ENSDARG00000011196	dnajc11a	866.113	0.0053674	0.113327	0.047362	0.962225	0.999451			1885	ENSDARG00000011196	dnajc11a	1081.27	-0.148572	0.0819957	-1.81195	0.0699934	0.516704
1886	ENSDARG00000011201	rplp2l	16546.4	-0.277345	0.139427	-1.98918	0.0466812	0.376436			1886	ENSDARG00000011201	rplp2l	5015.22	-0.413031	0.103348	-3.99651	6.4283e-05	0.00338733
1887	ENSDARG00000011219	akt2	1431.65	-0.0658744	0.0817144	-0.806155	0.420154	0.842383			1887	ENSDARG00000011219	akt2	2147.21	-0.097877	0.0729978	-1.34082	0.179978	0.741126
1888	ENSDARG00000011222	ccdc28b	88.1375	0.515744	0.211946	2.43338	0.0149587	0.214257			1888	ENSDARG00000011222	ccdc28b	142.076	-0.0680443	0.177522	-0.383301	0.701497	0.968134
1889	ENSDARG00000011233	pcyt1aa	157.949	-0.570261	0.166448	-3.42606	0.000612401	0.0321026			1889	ENSDARG00000011233	pcyt1aa	205.826	-0.00920707	0.146376	-0.0628999	0.949846	0.99381
1890	ENSDARG00000011235	otx2b	624.73	0.0701198	0.104855	0.668734	0.503665	0.881759			1890	ENSDARG00000011235	otx2b	1349.66	-0.0799085	0.0831014	-0.961578	0.336262	0.876088
1891	ENSDARG00000011239	ppp1r14aa	147.664	-0.246294	0.204032	-1.20713	0.227381	0.708598			1891	ENSDARG00000011239	ppp1r14aa	155.558	0.124731	0.169521	0.735785	0.461862	0.922466
1892	ENSDARG00000011240	ift46	324.657	0.210415	0.184279	1.14183	0.253526	0.732873			1892	ENSDARG00000011240	ift46	354.887	-0.0554403	0.120198	-0.461241	0.644626	0.96029
1893	ENSDARG00000011245	esrp1	573.411	-0.231847	0.130182	-1.78095	0.0749208	0.464197			1893	ENSDARG00000011245	esrp1	528.765	-0.125142	0.110298	-1.13457	0.256554	0.824839
1894	ENSDARG00000011246	krr1	223.938	-0.390869	0.210355	-1.85814	0.0631494	0.429313			1894	ENSDARG00000011246	krr1	239.2	-0.0345736	0.153612	-0.225071	0.821924	0.982156
1895	ENSDARG00000011247	rnpc3	261.917	-0.277197	0.126023	-2.19958	0.0278364	0.296561			1895	ENSDARG00000011247	rnpc3	374.665	-0.11106	0.115909	-0.958159	0.337982	0.876609
1896	ENSDARG00000011257	enpp2	174.694	0.154608	0.209419	0.738272	0.460349	0.862369			1896	ENSDARG00000011257	enpp2	221.556	-0.094985	0.150017	-0.633163	0.526627	0.940528
1897	ENSDARG00000011259	trpm1a	90.7898	-0.485967	0.30816	-1.577	0.114796	0.554602			1897	ENSDARG00000011259	trpm1a	266.908	-0.0580408	0.141453	-0.410318	0.681573	0.965476
1898	ENSDARG00000011262	traip	112.526	0.116816	0.250843	0.465694	0.641435	0.925586			1898	ENSDARG00000011262	traip	85.4839	-0.0402562	0.220761	-0.182352	0.855307	0.985174
1899	ENSDARG00000011272	uqcc2	437.332	-0.00895548	0.144143	-0.062129	0.95046	0.99801			1899	ENSDARG00000011272	uqcc2	444.386	0.132354	0.112529	1.17618	0.239522	0.808091
1900	ENSDARG00000011273	tlx2	151.62	0.2462	0.21774	1.13071	0.258178	0.735569			1900	ENSDARG00000011273	tlx2	234.984	-0.0316848	0.138599	-0.228608	0.819174	0.981594
1901	ENSDARG00000011283	si:dkey-110k5.10	7.6713	0.578854	0.734375	0.788226	0.430565	0.847542			1901	ENSDARG00000011283	si:dkey-110k5.10	12.7181	0.531986	0.57399	0.92682	0.35402	0.881994
1902	ENSDARG00000011298	atf7a	183.667	0.000209499	0.216036	0.000969743	0.999226	1			1902	ENSDARG00000011298	atf7a	169.182	-0.0949187	0.172648	-0.549781	0.58247	0.952117
1903	ENSDARG00000011299	blzf1	677.42	0.0428827	0.116823	0.367074	0.713564	0.945821			1903	ENSDARG00000011299	blzf1	549.055	-0.0502767	0.103234	-0.487015	0.626247	0.957354
1904	ENSDARG00000011301	nae1	534.367	0.0958933	0.141732	0.67658	0.498672	0.879251			1904	ENSDARG00000011301	nae1	941.548	-0.0254648	0.090339	-0.28188	0.778035	0.975942
1905	ENSDARG00000011312	stk3	520.877	0.0250366	0.134198	0.186564	0.852003	0.978558			1905	ENSDARG00000011312	stk3	715.156	0.16795	0.0969929	1.73157	0.0833508	0.556629
1906	ENSDARG00000011317	adra1ba	19.5822	-0.0720446	0.391937	-0.183817	0.854157	0.979016			1906	ENSDARG00000011317	adra1ba	8.81035	0.283827	0.631175	0.449681	0.652941	NA
1907	ENSDARG00000011326	ankrd45	15.916	-0.0325593	0.432664	-0.0752531	0.940013	0.997371			1907	ENSDARG00000011326	ankrd45	15.2302	-0.310776	0.479628	-0.647954	0.517015	0.938543
1908	ENSDARG00000011333	arhgap33	135.614	0.292863	0.271146	1.08009	0.2801	0.752951			1908	ENSDARG00000011333	arhgap33	134.503	0.0751711	0.194849	0.385792	0.69965	0.967998
1909	ENSDARG00000011334	ncaldb	164.957	0.245757	0.256787	0.957044	0.338545	0.795226			1909	ENSDARG00000011334	ncaldb	449.474	0.401096	0.106427	3.76875	0.000164066	0.0072991
1910	ENSDARG00000011360	nfatc2ip	262.235	0.0718318	0.189673	0.378713	0.704901	0.944015			1910	ENSDARG00000011360	nfatc2ip	283.987	-0.0500764	0.127772	-0.39192	0.695117	0.96736
1911	ENSDARG00000011370	fyna	671.538	0.21892	0.135456	1.61617	0.106058	0.534956			1911	ENSDARG00000011370	fyna	1501.88	-0.0152357	0.0874083	-0.174305	0.861626	0.985841
1912	ENSDARG00000011371	zgc:64106	237.152	-0.387675	0.167072	-2.32041	0.0203186	0.252973			1912	ENSDARG00000011371	zgc:64106	273.665	-0.4837	0.147658	-3.27582	0.00105356	0.0322994
1913	ENSDARG00000011373	mknk2a	217.708	-0.393338	0.247812	-1.58724	0.112458	0.549251			1913	ENSDARG00000011373	mknk2a	266.709	0.214879	0.140562	1.52871	0.126335	0.655241
1914	ENSDARG00000011376	dnase1l4.2	175.39	-0.461065	0.157421	-2.92887	0.00340197	0.0958943			1914	ENSDARG00000011376	dnase1l4.2	72.7013	-0.126648	0.225789	-0.560915	0.574855	0.950037
1915	ENSDARG00000011400	tnnc1a	102.401	-0.025725	0.352277	-0.0730248	0.941786	0.997371			1915	ENSDARG00000011400	tnnc1a	89.2064	0.166282	0.232261	0.715926	0.474037	0.924993
1916	ENSDARG00000011404	fen1	469.253	-0.13374	0.149377	-0.895315	0.370618	0.818484			1916	ENSDARG00000011404	fen1	606.25	-0.0695141	0.0978526	-0.710397	0.477458	0.926857
1917	ENSDARG00000011405	rps9	41697.1	-0.432034	0.148374	-2.9118	0.00359358	0.0992898			1917	ENSDARG00000011405	rps9	16967.2	-0.324506	0.093607	-3.46668	0.000526926	0.018573
1918	ENSDARG00000011407	col2a1b	6578.96	0.0367628	0.167856	0.219014	0.826639	0.973383			1918	ENSDARG00000011407	col2a1b	16304.3	0.171968	0.0809632	2.12402	0.0336682	0.357045
1919	ENSDARG00000011410	aadat	40.7719	0.0764968	0.373311	0.204914	0.837639	0.976213			1919	ENSDARG00000011410	aadat	29.458	-0.044334	0.361996	-0.122471	0.902526	0.990121
1920	ENSDARG00000011418	sigmar1	264.795	0.123466	0.143119	0.86268	0.388313	0.827592			1920	ENSDARG00000011418	sigmar1	357.774	-0.136378	0.119533	-1.14093	0.2539	0.823394
1921	ENSDARG00000011422	ryr1a	699.92	0.204046	0.256403	0.795802	0.426147	0.844714			1921	ENSDARG00000011422	ryr1a	1074.79	-0.0217365	0.0914855	-0.237595	0.812196	0.981081
1922	ENSDARG00000011434	ptger2a	55.4751	-0.0864048	0.275211	-0.313959	0.753552	0.955864			1922	ENSDARG00000011434	ptger2a	47.9363	-0.0295557	0.300242	-0.0984396	0.921583	0.992138
1923	ENSDARG00000011445	elmsan1a	217.499	0.0381704	0.170838	0.223431	0.8232	0.972005			1923	ENSDARG00000011445	elmsan1a	134.869	-0.485799	0.172672	-2.81343	0.00490159	0.102006
1924	ENSDARG00000011449	fes	62.777	-0.102015	0.24773	-0.411797	0.680488	0.936945			1924	ENSDARG00000011449	fes	99.8603	0.220905	0.19946	1.10751	0.268072	0.83343
1925	ENSDARG00000011459	gsna	687.877	-0.0511626	0.138806	-0.368589	0.712434	0.945821			1925	ENSDARG00000011459	gsna	722.712	0.0823127	0.0952269	0.864384	0.387377	0.895778
1926	ENSDARG00000011462	otub1b	508.425	-0.0793898	0.134398	-0.590706	0.554717	0.89855			1926	ENSDARG00000011462	otub1b	704.309	0.0682065	0.102936	0.66261	0.507581	0.935734
1927	ENSDARG00000011463	CABZ01044048.1	21.1388	0.0789822	0.528437	0.149464	0.881188	0.986892			1927	ENSDARG00000011463	CABZ01044048.1	16.6368	-0.182581	0.504989	-0.361554	0.717685	0.96909
1928	ENSDARG00000011466	afg1la	140.67	0.168825	0.18055	0.935059	0.349758	0.801408			1928	ENSDARG00000011466	afg1la	199.273	0.041299	0.152294	0.271179	0.786253	0.976471
1929	ENSDARG00000011473	calcrla	75.7981	0.00725122	0.225413	0.0321686	0.974338	1			1929	ENSDARG00000011473	calcrla	39.8644	0.214081	0.317929	0.673361	0.500717	0.93428
1930	ENSDARG00000011487	gnaq	113.593	-0.297827	0.283769	-1.04954	0.29393	0.763068			1930	ENSDARG00000011487	gnaq	207.609	-0.010838	0.163968	-0.0660983	0.9473	0.99381
1931	ENSDARG00000011488	sirt2	737.438	-0.239419	0.145475	-1.64577	0.0998104	0.524166			1931	ENSDARG00000011488	sirt2	580.492	0.0895995	0.117171	0.764692	0.444455	0.916726
1932	ENSDARG00000011490	scube3	57.3204	0.319591	0.253234	1.26204	0.206935	0.689276			1932	ENSDARG00000011490	scube3	80.3791	0.201789	0.219678	0.918566	0.358322	0.884398
1933	ENSDARG00000011493	dcun1d3	253.803	-0.0215097	0.134057	-0.160452	0.872525	0.983447			1933	ENSDARG00000011493	dcun1d3	313.296	-0.072787	0.124509	-0.58459	0.558823	0.948478
1934	ENSDARG00000011496	ppm1bb	1449.9	0.136621	0.0855514	1.59694	0.110278	0.544923			1934	ENSDARG00000011496	ppm1bb	2660.96	0.0762849	0.0707975	1.07751	0.281253	0.84357
1935	ENSDARG00000011498	si:ch211-212o1.2	188.139	-0.00735414	0.138213	-0.0532089	0.957566	0.999109			1935	ENSDARG00000011498	si:ch211-212o1.2	266.115	-0.0326272	0.129654	-0.251648	0.801313	0.979377
1936	ENSDARG00000011506	lpcat1	126.62	0.0499765	0.173334	0.288326	0.773098	0.960624			1936	ENSDARG00000011506	lpcat1	146.266	-0.0875366	0.168467	-0.519606	0.603338	0.956045
1937	ENSDARG00000011510	rcc2	2205.56	0.0483918	0.125076	0.386899	0.698831	0.942456			1937	ENSDARG00000011510	rcc2	2881.15	-0.0326664	0.0697178	-0.468551	0.639391	0.959994
1938	ENSDARG00000011515	orai1a	130.277	0.0133869	0.17921	0.0746993	0.940454	0.997371			1938	ENSDARG00000011515	orai1a	102.629	0.247175	0.198238	1.24685	0.212451	0.780421
1939	ENSDARG00000011519	myl4	644.629	-0.874135	0.191006	-4.57649	4.72846e-06	0.00102391			1939	ENSDARG00000011519	myl4	693.081	0.0424866	0.0948911	0.447741	0.65434	0.961305
1940	ENSDARG00000011521	upb1	251.44	0.0719973	0.22171	0.324737	0.74538	0.955013			1940	ENSDARG00000011521	upb1	257.379	0.220769	0.142605	1.54811	0.121595	0.648265
1941	ENSDARG00000011533	sema6dl	436.313	-0.0282239	0.158525	-0.178041	0.858691	0.979934			1941	ENSDARG00000011533	sema6dl	689.634	-0.0472497	0.096372	-0.490285	0.623932	0.957354
1942	ENSDARG00000011537	ugt2a5	125.249	0.318135	0.194476	1.63586	0.101869	0.528631			1942	ENSDARG00000011537	ugt2a5	164.968	-0.0527797	0.169288	-0.311775	0.755211	0.975318
1943	ENSDARG00000011545	arrb2b	1484.99	-0.161047	0.0971008	-1.65856	0.0972052	0.519839			1943	ENSDARG00000011545	arrb2b	1856.15	-0.0856669	0.0796913	-1.07498	0.282382	0.843666
1944	ENSDARG00000011549	c1ql4a	14.5617	1.41786	0.666459	2.12746	0.0333818	0.323127			1944	ENSDARG00000011549	c1ql4a	34.7667	0.447057	0.349118	1.28053	0.200359	0.766727
1945	ENSDARG00000011553	atp5pb	7790.5	0.0664325	0.108159	0.614213	0.539074	0.892985			1945	ENSDARG00000011553	atp5pb	6621.81	-0.0349562	0.074589	-0.468651	0.639319	0.959994
1946	ENSDARG00000011555	spag7	1018.11	0.212671	0.133598	1.59187	0.111413	0.547032			1946	ENSDARG00000011555	spag7	1094.88	0.0197757	0.0814231	0.242876	0.808102	0.980642
1947	ENSDARG00000011564	sfpq	2886.98	0.145348	0.0926774	1.56832	0.116807	0.557831			1947	ENSDARG00000011564	sfpq	4790.73	-0.0870574	0.0826585	-1.05322	0.292241	0.848075
1948	ENSDARG00000011570	pou6f1	322.777	-0.110503	0.115321	-0.95822	0.337952	0.794808			1948	ENSDARG00000011570	pou6f1	542.105	0.059634	0.104409	0.571156	0.567894	0.948761
1949	ENSDARG00000011571	calcrlb	55.8088	0.165904	0.243759	0.680606	0.496121	0.878093			1949	ENSDARG00000011571	calcrlb	9.1592	-0.79248	0.635897	-1.24624	0.212676	NA
1950	ENSDARG00000011573	abcb11a	69.7222	-0.768443	0.431538	-1.78071	0.0749598	0.464266			1950	ENSDARG00000011573	abcb11a	217.822	-1.24029	0.151023	-8.21256	2.16518e-16	1.22327e-13
1951	ENSDARG00000011579	hoxb10a	159.381	-0.0393988	0.185796	-0.212054	0.832065	0.975013			1951	ENSDARG00000011579	hoxb10a	94.772	0.0511745	0.211648	0.24179	0.808943	0.980642
1952	ENSDARG00000011581	si:dkey-23k10.5	41.9929	-0.214761	0.435066	-0.493628	0.621569	0.918461			1952	ENSDARG00000011581	si:dkey-23k10.5	32.8918	-1.13225	0.350847	-3.2272	0.00125006	0.0368654
1953	ENSDARG00000011582	sox5	967.24	-0.0159436	0.132601	-0.120238	0.904295	0.991581			1953	ENSDARG00000011582	sox5	1742.94	-0.0344905	0.0775529	-0.444735	0.656512	0.961833
1954	ENSDARG00000011583	cry1b	323.561	-0.459746	0.155386	-2.95873	0.00308911	0.091315			1954	ENSDARG00000011583	cry1b	536.211	-0.0986571	0.102055	-0.96671	0.333689	0.874933
1955	ENSDARG00000011594	smarcb1b	522.453	0.0356079	0.162103	0.219663	0.826134	0.973084			1955	ENSDARG00000011594	smarcb1b	677.259	-0.0919584	0.0938622	-0.979717	0.327226	0.872658
1956	ENSDARG00000011597	atxn2l	608.381	0.0590278	0.140093	0.421346	0.673503	0.934323			1956	ENSDARG00000011597	atxn2l	774.608	0.0859487	0.114015	0.753838	0.450946	0.918761
1957	ENSDARG00000011600	epha4b	77.6786	0.341206	0.269987	1.26379	0.206307	0.688779			1957	ENSDARG00000011600	epha4b	45.1039	0.104811	0.310571	0.337479	0.735756	0.972535
1958	ENSDARG00000011602	si:dkeyp-117h8.2	334.529	-0.085145	0.142612	-0.59704	0.55048	0.8974			1958	ENSDARG00000011602	si:dkeyp-117h8.2	849.951	-0.0397597	0.0972549	-0.408819	0.682672	0.965476
1959	ENSDARG00000011605	dennd6b	216.465	-0.117022	0.145296	-0.805402	0.420588	0.842383			1959	ENSDARG00000011605	dennd6b	393.147	-0.0422682	0.117796	-0.358825	0.719726	0.969318
1960	ENSDARG00000011609	FOXK2	734.374	-0.119487	0.10768	-1.10964	0.267153	0.743418			1960	ENSDARG00000011609	FOXK2	991.699	-0.222138	0.0843395	-2.63386	0.00844206	0.14985
1961	ENSDARG00000011611	actr1	1592.99	0.10272	0.0837231	1.22691	0.219858	0.700895			1961	ENSDARG00000011611	actr1	2503.34	-0.0283155	0.072701	-0.389479	0.696922	0.96736
1962	ENSDARG00000011613	rbm39a	2229.16	-0.0839476	0.124558	-0.673967	0.500333	0.880145			1962	ENSDARG00000011613	rbm39a	3245.13	-0.0375824	0.0832903	-0.451222	0.651829	0.960708
1963	ENSDARG00000011615	mybpc3	2434.08	-0.0985551	0.0973808	-1.01206	0.31151	0.77613			1963	ENSDARG00000011615	mybpc3	1355.62	0.230793	0.0829609	2.78195	0.0054034	0.109079
1964	ENSDARG00000011618	slc26a2	257	0.0563097	0.187703	0.299993	0.764183	0.959228			1964	ENSDARG00000011618	slc26a2	352.346	0.187795	0.118778	1.58106	0.113864	0.632634
1965	ENSDARG00000011635	scxb	20.0598	-0.647668	0.398512	-1.62521	0.104117	0.532183			1965	ENSDARG00000011635	scxb	10.2129	0.169898	0.600882	0.282748	0.77737	NA
1966	ENSDARG00000011640	syt5b	967.119	-0.106782	0.393347	-0.271471	0.786029	0.962605			1966	ENSDARG00000011640	syt5b	2909.91	0.0262337	0.0804528	0.326075	0.744367	0.974094
1967	ENSDARG00000011648	snrpd1	874.937	-0.129451	0.119732	-1.08117	0.279621	0.752477			1967	ENSDARG00000011648	snrpd1	1022.7	-0.197943	0.0891345	-2.22072	0.0263699	0.312638
1968	ENSDARG00000011652	ftr52p	44.5846	-0.0630383	0.298327	-0.211306	0.832648	0.975239			1968	ENSDARG00000011652	ftr52p	12.8039	-0.0487997	0.547441	-0.0891416	0.928969	0.992702
1969	ENSDARG00000011661	twf1b	325.886	0.207483	0.162955	1.27325	0.202928	0.683508			1969	ENSDARG00000011661	twf1b	577.373	0.0130697	0.112477	0.116199	0.907495	0.990702
1970	ENSDARG00000011662	chuk	941.752	-0.161913	0.109514	-1.47846	0.139284	0.597457			1970	ENSDARG00000011662	chuk	912.095	0.0201395	0.0870016	0.231484	0.816939	0.981594
1971	ENSDARG00000011665	aldoaa	8864.73	0.030743	0.180849	0.169992	0.865016	0.982136			1971	ENSDARG00000011665	aldoaa	12372.7	0.007378	0.0693552	0.10638	0.915281	0.991171
1972	ENSDARG00000011671	pde6b	113.983	-0.510136	0.448813	-1.13663	0.255692	0.733642			1972	ENSDARG00000011671	pde6b	323.172	0.265387	0.134906	1.9672	0.0491604	0.435115
1973	ENSDARG00000011672	sema3b	204.679	0.299773	0.194426	1.54184	0.123113	0.569695			1973	ENSDARG00000011672	sema3b	400.256	0.0888639	0.117054	0.75917	0.447751	0.917154
1974	ENSDARG00000011673	si:ch211-246m6.5	108.03	0.380073	0.177556	2.14058	0.0323081	0.318811			1974	ENSDARG00000011673	si:ch211-246m6.5	94.5118	-0.0969068	0.210728	-0.459866	0.645612	0.96029
1975	ENSDARG00000011683	prtfdc1	192.657	-0.315793	0.203628	-1.55083	0.120942	0.566816			1975	ENSDARG00000011683	prtfdc1	171.019	-0.105167	0.164622	-0.63884	0.522927	0.939336
1976	ENSDARG00000011693	ttc36	456.045	-0.734955	0.244981	-3.00005	0.00269938	0.0849792			1976	ENSDARG00000011693	ttc36	81.2247	0.468107	0.224551	2.08464	0.0371024	0.377011
1977	ENSDARG00000011696	esrrgb	11.5907	0.400356	0.542498	0.737986	0.460523	0.862369			1977	ENSDARG00000011696	esrrgb	15.7767	0.155142	0.501893	0.309114	0.757235	0.975374
1978	ENSDARG00000011701	ctsll	152.654	0.783332	0.364488	2.14913	0.0316242	0.316333			1978	ENSDARG00000011701	ctsll	20.8068	-0.0346876	0.440974	-0.0786612	0.937302	0.99279
1979	ENSDARG00000011703	clocka	128.472	0.0219573	0.304353	0.0721442	0.942487	0.997371			1979	ENSDARG00000011703	clocka	84.7848	0.10676	0.211338	0.505163	0.613445	0.95688
1980	ENSDARG00000011723	zgc:56556	71.6935	0.218036	0.220329	0.989594	0.322373	0.78246			1980	ENSDARG00000011723	zgc:56556	101.171	-0.0462298	0.195613	-0.236333	0.813174	0.981081
1981	ENSDARG00000011724	marveld1	152.158	-0.171619	0.173974	-0.986468	0.323904	0.783161			1981	ENSDARG00000011724	marveld1	145.802	0.244404	0.172041	1.42061	0.155429	0.705158
1982	ENSDARG00000011727	b9d1	273.784	-0.0856832	0.173713	-0.493246	0.621839	0.918461			1982	ENSDARG00000011727	b9d1	215.21	-0.320127	0.158203	-2.02352	0.0430191	0.407353
1983	ENSDARG00000011740	u2af2b	1622.54	0.0383819	0.07888	0.486586	0.626552	0.920665			1983	ENSDARG00000011740	u2af2b	2394.65	-0.00268864	0.0698756	-0.0384775	0.969307	0.996315
1984	ENSDARG00000011743	pigo	274.965	0.220255	0.160415	1.37303	0.169743	0.641486			1984	ENSDARG00000011743	pigo	540.743	0.191818	0.120136	1.59667	0.110339	0.624637
1985	ENSDARG00000011764	ints13	284.94	-0.00531956	0.158744	-0.0335104	0.973268	1			1985	ENSDARG00000011764	ints13	406.232	-0.00700719	0.111533	-0.0628262	0.949905	0.99381
1986	ENSDARG00000011769	cpm	338.087	-0.037493	0.147807	-0.253663	0.799756	0.967206			1986	ENSDARG00000011769	cpm	227.76	0.114426	0.151969	0.752956	0.451476	0.918761
1987	ENSDARG00000011770	dhrs12	439.996	0.059423	0.205443	0.289243	0.772396	0.960624			1987	ENSDARG00000011770	dhrs12	561.022	0.0482917	0.103834	0.465085	0.641871	0.959994
1988	ENSDARG00000011777	cttn	1026.19	0.0663803	0.100285	0.661917	0.508024	0.883056			1988	ENSDARG00000011777	cttn	1756.08	-0.0914664	0.0802632	-1.13958	0.254461	0.823475
1989	ENSDARG00000011783	stag2a	698.288	-0.129741	0.13386	-0.969228	0.332431	0.789726			1989	ENSDARG00000011783	stag2a	831.419	-0.0650766	0.0907782	-0.716876	0.473451	0.924993
1990	ENSDARG00000011785	tbx6	17.9339	0.840633	0.604458	1.39072	0.16431	0.633351			1990	ENSDARG00000011785	tbx6	44.3736	-0.0639527	0.334712	-0.191068	0.848472	0.985174
1991	ENSDARG00000011797	tent5bb	224.234	-0.0758183	0.166093	-0.456482	0.648043	0.927245			1991	ENSDARG00000011797	tent5bb	228.866	0.253501	0.137931	1.83788	0.0660805	0.502802
1992	ENSDARG00000011801	wars2	65.27	-0.0922867	0.226138	-0.408098	0.683201	0.938212			1992	ENSDARG00000011801	wars2	90.4878	-0.095829	0.221518	-0.432601	0.665305	0.964736
1993	ENSDARG00000011809	mical1	59.799	-0.253287	0.30851	-0.820999	0.411647	0.837966			1993	ENSDARG00000011809	mical1	12.8894	-0.304962	0.543418	-0.561192	0.574666	0.950037
1994	ENSDARG00000011818	batf	2.69962	-1.76517	1.84739	-0.955496	0.339327	0.795226			1994	ENSDARG00000011818	batf	4.83453	-0.740068	0.902	-0.820474	0.411946	NA
1995	ENSDARG00000011819	pcnx1	532.803	-0.0552961	0.149457	-0.369981	0.711397	0.945821			1995	ENSDARG00000011819	pcnx1	977.658	0.00729651	0.10201	0.0715277	0.942978	0.993364
1996	ENSDARG00000011821	plod2	332.864	-0.129682	0.232344	-0.558146	0.576745	0.904769			1996	ENSDARG00000011821	plod2	710.101	0.228241	0.0933229	2.44572	0.0144565	0.218716
1997	ENSDARG00000011824	pbxip1b	413.526	0.0483821	0.163683	0.295583	0.767548	0.960296			1997	ENSDARG00000011824	pbxip1b	621.702	0.0980573	0.101757	0.963645	0.335224	0.876088
1998	ENSDARG00000011825	cetn3	187.507	0.405159	0.223166	1.81551	0.0694459	0.45			1998	ENSDARG00000011825	cetn3	255.261	0.141407	0.146407	0.965852	0.334118	0.875263
[truncated: 29,467 more rows]

## Sheet: Fig. 5B
The expression counts of each gene in bulk RNA-seq datasets
	ensembl_gene_id	external_gene_name	WT_48h_1	WT_48h_2	WT_48h_3	WT_72h_1	WT_72h_2	WT_72h_3	mycnMu_48h_1	mycnMu_48h_2	mycnMu_48h_3	mycnMu_72h_1	mycnMu_72h_2	mycnMu_72h_3
1	ENSDARG00000000001	slc35a5	75	69	101	136	104	106	71	85	96	104	127	93
2	ENSDARG00000000002	ccdc80	173	197	124	281	225	240	235	241	263	296	184	213
3	ENSDARG00000000018	nrf1	584	532	659	1179	1048	1065	622	620	636	1130	1281	937
4	ENSDARG00000000019	ube2h	2064	1862	1880	3048	2616	2906	1734	1585	1930	3022	3052	2680
5	ENSDARG00000000068	slc9a3r1a	287	188	231	615	677	621	256	216	208	529	552	488
6	ENSDARG00000000069	dap	1949	1296	1881	1599	1512	1410	1972	1547	1873	1327	1256	1100
7	ENSDARG00000000086	itsn1	660	629	552	742	791	878	522	485	618	860	756	645
8	ENSDARG00000000103	myh10	3541	3315	2790	3146	3160	3428	3124	2930	3628	3722	3439	3042
9	ENSDARG00000000142	tmem267	118	94	119	85	70	80	111	87	66	85	89	82
10	ENSDARG00000000151	thraa	79	60	95	90	62	103	61	52	61	93	106	81
11	ENSDARG00000000161	itsn2a	94	146	141	307	331	315	129	142	135	452	432	371
12	ENSDARG00000000175	hoxb2a	200	153	186	123	142	164	144	115	188	143	138	133
13	ENSDARG00000000183	ptpn4b	156	123	147	751	778	800	185	128	171	914	858	736
14	ENSDARG00000000189	sema6e	328	286	406	793	671	695	289	324	387	831	782	694
15	ENSDARG00000000212	krt97	10183	8994	9998	2626	2645	2371	7093	7334	7344	1668	1833	1294
16	ENSDARG00000000229	usp49	294	293	347	438	375	412	275	265	239	377	412	403
17	ENSDARG00000000241	slc40a1	2293	1272	1919	1196	1080	1138	1571	1596	1513	1347	1236	1138
18	ENSDARG00000000324	dcaf8	263	255	195	387	370	431	180	167	282	461	430	346
19	ENSDARG00000000349	cfap300	42	34	41	7	9	9	43	31	37	2	7	12
20	ENSDARG00000000369	prkag3b	207	140	149	97	53	89	192	169	190	116	105	119
21	ENSDARG00000000370	triob	321	285	392	817	829	976	376	355	424	959	899	733
22	ENSDARG00000000380	pde6a	28	31	40	249	324	386	24	17	26	446	375	346
23	ENSDARG00000000394	matr3l1.1	1175	1050	1110	1543	1263	1478	1097	902	1348	1391	1348	1278
24	ENSDARG00000000423	si:ch73-314g15.3	96	71	116	95	80	121	85	73	109	85	100	84
25	ENSDARG00000000442	slc39a13	628	496	561	353	300	339	649	618	744	347	354	291
26	ENSDARG00000000460	nitr2b	3	1	0	1	0	1	5	2	3	2	0	2
27	ENSDARG00000000472	cntn2	97	111	97	321	293	339	104	78	126	278	325	233
28	ENSDARG00000000474	tnni1a	0	0	0	3	4	6	0	1	0	2	4	7
29	ENSDARG00000000476	pms1	74	61	45	133	102	95	39	60	89	108	110	87
30	ENSDARG00000000489	upf3b	524	599	742	523	458	445	561	500	578	498	426	451
31	ENSDARG00000000503	stx1b	672	657	967	7851	7489	8263	1055	764	784	8112	8479	7975
32	ENSDARG00000000516	ankar	17	14	23	14	12	10	13	11	6	14	18	10
33	ENSDARG00000000529	ofd1	144	151	134	180	167	177	113	149	162	174	188	165
34	ENSDARG00000000540	asdurf	382	324	386	323	287	261	382	290	294	337	291	310
35	ENSDARG00000000542	gtf2e1	309	350	323	380	359	376	313	242	312	427	403	329
36	ENSDARG00000000551	slc1a4	1001	1043	959	2007	1733	1708	780	810	870	1765	1771	1554
37	ENSDARG00000000563	ttn.1	1088	1603	1584	13344	11594	11154	1276	1158	1555	14811	14842	14598
38	ENSDARG00000000567	znf281a	449	455	485	848	732	730	467	416	534	747	786	663
39	ENSDARG00000000568	ell	556	512	414	634	544	568	465	405	469	643	645	576
40	ENSDARG00000000588	grasp	121	134	138	111	105	105	84	105	109	116	121	89
41	ENSDARG00000000606	dnah6	34	39	34	96	52	85	35	32	60	97	96	50
42	ENSDARG00000000631	ptpn4a	420	399	446	900	889	936	391	367	459	934	994	851
43	ENSDARG00000000638	opn1mw4	0	0	0	1	0	0	0	0	0	0	2	0
44	ENSDARG00000000651	osgepl1	30	21	29	39	29	15	31	16	25	23	14	17
45	ENSDARG00000000656	psmb9a	0	1	0	5	5	4	4	0	1	8	11	3
46	ENSDARG00000000666	creg2	247	232	339	572	463	436	232	204	127	512	512	418
47	ENSDARG00000000690	sypl2b	451	403	434	148	177	162	298	279	344	209	189	169
48	ENSDARG00000000729	daxx	428	317	325	319	306	294	311	274	338	329	371	307
49	ENSDARG00000000730	slc6a22.1	138	97	112	274	239	286	125	94	119	287	286	237
50	ENSDARG00000000747	lcmt2	45	34	43	47	43	44	40	32	24	45	46	37
51	ENSDARG00000000760	znf511	106	84	97	47	40	39	54	51	55	41	53	32
52	ENSDARG00000000767	spi1b	75	50	75	29	18	31	54	72	81	32	33	35
53	ENSDARG00000000779	scfd1	787	656	761	1047	861	838	788	677	793	1034	1019	859
54	ENSDARG00000000796	nr4a1	482	1090	361	414	302	343	425	378	654	470	437	452
55	ENSDARG00000000804	rassf6	281	195	262	160	133	142	262	251	341	118	132	92
56	ENSDARG00000000830	telo2	160	171	192	255	226	212	173	132	214	277	243	193
57	ENSDARG00000000837	snx9a	319	222	284	259	242	289	290	255	292	333	278	232
58	ENSDARG00000000853	dstyk	1185	1270	1153	913	866	790	999	1020	1166	987	845	746
59	ENSDARG00000000857	mapk14a	709	758	786	813	691	705	692	592	738	742	860	713
60	ENSDARG00000000861	scrib	1496	1715	1446	2547	2434	2663	1485	1414	1790	2823	2586	2447
61	ENSDARG00000000887	zgc:56699	278	243	359	89	75	74	236	205	209	61	78	63
62	ENSDARG00000000906	skap2	60	77	74	42	35	49	90	67	95	49	57	26
63	ENSDARG00000000935	unk	143	160	111	124	107	123	136	92	169	113	108	116
64	ENSDARG00000000943	dzip1	357	420	402	435	412	362	411	314	426	305	384	332
65	ENSDARG00000000966	ncor2	1189	1031	1222	2815	2611	2872	1113	1017	1207	2709	2833	2438
66	ENSDARG00000001014	myh9b	3845	3653	3040	2846	3146	3475	3226	3218	3802	3577	2749	2527
67	ENSDARG00000001015	znf384l	508	552	552	619	519	539	432	415	563	567	622	490
68	ENSDARG00000001057	bysl	1439	1161	1455	580	602	543	1326	1045	1092	597	595	475
69	ENSDARG00000001127	slc17a6a	111	64	123	43	31	34	139	107	139	68	46	46
70	ENSDARG00000001129	dicer1	694	692	667	1023	1007	1132	645	549	744	1060	1116	1125
71	ENSDARG00000001154	rimbp2	29	54	43	137	134	171	42	33	46	182	148	172
72	ENSDARG00000001162	matr3l1.1	832	900	819	780	611	708	759	634	865	691	659	731
73	ENSDARG00000001169	hsd17b8	156	130	173	129	140	122	160	120	160	124	131	104
74	ENSDARG00000001210	arl14ep	593	484	526	457	365	415	617	418	493	394	413	325
75	ENSDARG00000001220	mycbp2	1595	1287	1530	3119	3095	3353	1421	1311	1746	3519	3445	2944
76	ENSDARG00000001234	map4k2	138	138	153	192	197	199	119	152	164	227	222	227
77	ENSDARG00000001241	puf60b	2082	2145	1977	2358	2101	2296	2108	1761	2129	2330	2253	2091
78	ENSDARG00000001244	srrm1	1026	1295	994	3671	3184	3510	920	915	1104	3528	2884	3323
79	ENSDARG00000001249	pcgf1	103	115	104	78	61	76	106	51	89	57	56	74
80	ENSDARG00000001259	gas2a	44	62	63	34	24	16	39	24	61	27	46	30
81	ENSDARG00000001303	psmb8a	2	0	1	3	0	1	0	0	1	1	1	1
82	ENSDARG00000001313	g2e3	849	892	949	339	348	289	948	918	1187	291	362	292
83	ENSDARG00000001354	slc6a22.2	207	150	218	75	72	94	109	124	103	111	101	132
84	ENSDARG00000001414	mctp2a	87	109	115	113	100	97	72	70	90	134	94	82
85	ENSDARG00000001431	actn3b	5499	7844	4235	6277	6076	5788	5503	4423	8441	8583	6586	6593
86	ENSDARG00000001437	slc2a1a	27	65	35	75	71	94	38	5	29	144	165	126
87	ENSDARG00000001442	inppl1b	142	98	87	121	97	87	94	99	105	117	97	87
88	ENSDARG00000001447	mier1b	296	379	311	271	287	276	326	279	338	267	276	310
89	ENSDARG00000001452	adam8a	226	212	150	157	134	117	166	174	248	117	137	130
90	ENSDARG00000001463	tdh2	104	250	214	1354	1272	1341	206	258	188	1312	1405	1256
91	ENSDARG00000001470	mhc1zea	182	146	154	188	133	179	162	136	157	214	155	141
92	ENSDARG00000001498	skap1	14	20	10	11	8	7	6	7	5	17	23	18
93	ENSDARG00000001549	sp3a	121	151	152	129	142	136	167	148	164	143	164	121
94	ENSDARG00000001557	tomm34	376	254	307	332	255	296	560	318	448	360	319	326
95	ENSDARG00000001558	kifc1	983	1003	1015	970	882	963	1169	912	1400	957	938	714
96	ENSDARG00000001559	csmd2	65	54	48	65	51	59	46	48	43	58	97	59
97	ENSDARG00000001572	prf1.3	1	0	0	2	0	1	0	0	0	0	0	0
98	ENSDARG00000001578	echs1	1557	1549	1731	1160	1061	1036	1468	1257	1476	1088	1131	933
99	ENSDARG00000001621	nfyal	259	289	312	307	224	230	295	230	342	243	238	158
100	ENSDARG00000001634	kirrel1a	588	558	723	887	775	799	589	628	819	895	968	752
101	ENSDARG00000001656	psmb13a	1	0	0	3	0	0	0	0	0	0	1	3
102	ENSDARG00000001676	gpm6bb	621	686	529	667	721	672	598	520	600	807	747	623
103	ENSDARG00000001686	uckl1a	10	15	9	60	79	58	18	12	8	97	88	74
104	ENSDARG00000001710	flot1a	1268	1214	1143	3269	2961	3128	1233	1081	1245	3283	3407	2740
105	ENSDARG00000001712	si:ch211-247n2.1	46	16	39	50	42	38	34	26	52	61	57	29
106	ENSDARG00000001721	oc90	29	57	29	12	11	16	29	45	59	20	10	9
107	ENSDARG00000001729	strn3	1197	1287	1219	1708	1562	1570	1323	1091	1502	1754	1752	1539
108	ENSDARG00000001733	gulp1a	732	605	700	338	281	336	636	549	675	342	315	330
109	ENSDARG00000001734	fkbp8	446	356	453	615	583	574	484	311	409	643	661	510
110	ENSDARG00000001754	noc2l	550	468	548	684	699	756	552	439	468	707	759	625
111	ENSDARG00000001760	tnxba	8	15	37	1249	1232	1023	36	32	12	1346	1274	1159
112	ENSDARG00000001767	slc29a2	123	142	113	490	455	437	207	192	312	379	454	372
113	ENSDARG00000001769	ptpra	525	519	451	308	309	360	496	428	602	326	322	244
114	ENSDARG00000001771	otol1a	1	4	3	14	21	18	2	1	2	25	23	19
115	ENSDARG00000001776	stim2b	44	55	58	44	55	49	67	46	62	57	53	62
116	ENSDARG00000001777	nup155	631	583	617	656	753	639	677	556	753	726	692	518
117	ENSDARG00000001781	tspan11	50	60	85	84	75	85	38	44	50	99	72	78
118	ENSDARG00000001782	prkacba	328	244	353	104	55	66	203	255	240	100	61	71
119	ENSDARG00000001785	irx2a	253	215	328	498	462	460	344	258	302	473	453	409
120	ENSDARG00000001788	atp5po	9729	8145	10225	7463	6838	5666	9296	8158	8818	7374	7875	5389
121	ENSDARG00000001803	kcnh6a	34	34	32	151	165	163	24	33	31	170	156	141
122	ENSDARG00000001804	zgc:112148	54	55	40	164	118	146	78	74	101	111	88	82
123	ENSDARG00000001807	tnfrsf21	158	149	154	573	561	616	133	119	124	695	710	491
124	ENSDARG00000001817	zmp:0000000521	19	28	20	7	9	4	9	7	16	7	9	11
125	ENSDARG00000001818	c3b.2	644	109	437	466	459	454	189	320	237	778	609	474
126	ENSDARG00000001825	cfap43	30	29	23	22	16	30	19	13	32	26	28	18
127	ENSDARG00000001829	zgc:112982	791	972	1217	1193	843	1025	907	862	1090	1141	970	930
128	ENSDARG00000001835	nalcn	50	75	91	839	805	957	99	45	77	935	912	803
129	ENSDARG00000001857	aff4	394	384	410	199	152	204	334	368	415	216	231	176
130	ENSDARG00000001859	dbx1b	157	140	143	141	127	145	165	163	170	90	143	109
131	ENSDARG00000001870	atp1a1a.4	225	337	331	8192	7781	7507	271	295	376	6058	5959	4707
132	ENSDARG00000001873	phgdh	2527	2404	2747	1378	1308	1358	2602	1873	2396	1218	1293	1114
133	ENSDARG00000001879	nav2b	472	448	426	756	739	810	347	418	472	665	699	568
134	ENSDARG00000001880	stx3a	237	180	298	439	403	462	262	197	236	450	434	441
135	ENSDARG00000001881	cacnb3a	2	1	9	7	9	11	3	8	3	10	10	10
136	ENSDARG00000001882	kbtbd12	270	301	251	411	405	370	248	256	334	494	420	399
137	ENSDARG00000001888	ppm1ba	186	207	209	232	212	235	212	175	274	263	253	226
138	ENSDARG00000001889	tuba1a	4737	7378	5366	8156	8947	8562	7664	4318	6702	9374	8072	7432
139	ENSDARG00000001890	stt3b	1149	946	1070	2057	2077	2001	1172	974	1157	2259	2357	1879
140	ENSDARG00000001891	syt14b	19	29	23	66	52	73	50	39	40	86	90	78
141	ENSDARG00000001897	man2b1	652	437	550	746	579	659	476	568	535	706	612	532
142	ENSDARG00000001898	manea	152	126	191	154	138	192	185	160	170	180	184	171
143	ENSDARG00000001906	si:dkey-247m21.3	4	9	6	20	9	19	4	5	0	19	19	17
144	ENSDARG00000001909	vill	133	118	157	260	234	209	147	144	159	230	220	183
145	ENSDARG00000001910	rorab	649	507	974	2520	2510	2497	732	592	475	2460	2819	2383
146	ENSDARG00000001912	drd4-rs	64	48	79	180	137	158	55	59	57	167	150	124
147	ENSDARG00000001913	palmda	241	214	274	231	229	230	259	218	199	281	260	270
148	ENSDARG00000001929	pink1	174	169	159	320	272	318	136	158	192	362	313	254
149	ENSDARG00000001930	klhl15	273	283	358	523	499	484	283	262	211	529	505	441
150	ENSDARG00000001933	prkag2b	60	97	40	78	68	71	76	54	70	93	61	73
151	ENSDARG00000001937	LO018422.1	37	51	77	73	55	57	25	40	89	77	57	92
152	ENSDARG00000001939	b3gat3	402	383	401	401	357	355	368	258	315	439	407	376
153	ENSDARG00000001940	dnajc1	788	786	729	706	639	655	752	715	790	658	766	637
154	ENSDARG00000001950	ak1	15728	19448	18320	6216	4577	4548	16907	15146	17689	5991	5911	4513
155	ENSDARG00000001953	pfkfb3	169	403	146	1515	1228	1295	121	199	234	1150	1559	1030
156	ENSDARG00000001968	dock5	96	71	91	24	22	20	65	69	124	21	11	22
157	ENSDARG00000001969	txlng	335	353	382	417	368	338	299	233	285	380	344	277
158	ENSDARG00000001971	cthrc1b	3	1	3	59	67	53	0	0	3	85	77	54
159	ENSDARG00000001975	hsd11b2	353	516	384	682	607	560	305	235	409	582	673	544
160	ENSDARG00000001976	fkbp16	54	79	116	261	263	260	72	53	60	289	254	271
161	ENSDARG00000001993	myhb	28	23	38	3653	3432	3343	27	23	15	4028	3448	3072
162	ENSDARG00000001994	stxbp1a	902	882	1002	9439	9425	9921	1221	1042	874	10981	9907	9084
163	ENSDARG00000001999	adamts18	238	182	246	432	355	399	174	156	240	373	447	369
164	ENSDARG00000002002	lmcd1	199	125	183	62	46	52	148	135	125	72	79	45
165	ENSDARG00000002006	rxrbb	330	315	393	536	505	456	343	281	307	590	583	392
166	ENSDARG00000002013	grb10a	195	156	221	107	106	137	101	82	169	112	131	126
167	ENSDARG00000002016	ppil2	600	470	595	435	392	388	527	429	503	364	433	357
168	ENSDARG00000002020	rictorb	169	198	235	413	394	422	154	181	233	387	436	373
169	ENSDARG00000002021	pygb	543	564	600	816	697	753	557	542	670	767	735	688
170	ENSDARG00000002026	qkib	171	156	127	33	32	27	205	171	174	27	33	37
171	ENSDARG00000002031	tox4a	339	280	310	403	395	387	336	260	401	450	451	405
172	ENSDARG00000002037	pfkfb2b	25	31	55	161	149	177	53	27	59	204	159	164
173	ENSDARG00000002060	brf2	33	26	41	13	19	20	19	26	35	31	29	24
174	ENSDARG00000002071	adss	560	667	524	179	195	194	625	500	756	288	266	247
175	ENSDARG00000002077	mnat1	127	179	164	109	131	100	170	123	157	113	153	102
176	ENSDARG00000002082	csnk2a1	2437	2401	2319	2870	2681	2711	2304	1816	2214	2886	2692	2435
177	ENSDARG00000002084	lamb2	576	682	621	1706	1572	1663	554	581	842	2218	1809	1762
178	ENSDARG00000002097	si:dkeyp-52c3.7	11	0	1	0	0	2	4	2	4	4	1	3
179	ENSDARG00000002127	stam	869	796	884	1446	1330	1342	910	741	898	1578	1608	1280
180	ENSDARG00000002128	cwf19l1	270	291	269	402	334	378	259	214	297	359	380	287
181	ENSDARG00000002131	celf2	877	1008	826	208	153	203	871	861	1021	181	166	152
182	ENSDARG00000002165	psme1	19	29	38	102	77	88	30	19	36	79	86	58
183	ENSDARG00000002167	cacnb1	183	234	176	191	188	213	178	173	251	268	249	187
184	ENSDARG00000002168	tra2b	631	705	601	902	768	733	706	490	666	826	821	718
185	ENSDARG00000002172	aplnra	423	341	343	208	213	226	258	259	314	197	196	187
186	ENSDARG00000002174	itfg2	157	153	212	148	139	158	142	118	174	125	117	121
187	ENSDARG00000002184	igbp1	590	510	507	619	499	571	460	403	399	474	590	459
188	ENSDARG00000002190	chmp2bb	1663	1167	1793	1236	1007	1074	1318	1156	1122	988	1164	1055
189	ENSDARG00000002192	aspn	195	313	198	459	394	428	298	233	298	511	621	543
190	ENSDARG00000002193	rho	46	24	73	10736	13392	14839	55	28	12	17897	14364	16780
191	ENSDARG00000002194	rhd	260	301	186	22	19	20	312	345	292	25	34	24
192	ENSDARG00000002196	bach1b	478	334	520	654	614	586	414	486	477	750	644	535
193	ENSDARG00000002197	pygl	2208	1379	3054	1444	1347	1296	1367	994	1383	1878	1773	1648
194	ENSDARG00000002204	hspb11	168	131	158	211	147	152	120	80	144	131	131	134
195	ENSDARG00000002210	stk25a	88	92	92	362	308	364	136	141	136	308	366	253
196	ENSDARG00000002213	invs	93	65	92	61	54	65	79	74	96	43	72	57
197	ENSDARG00000002215	rtca	854	918	820	545	472	493	829	664	828	459	544	429
198	ENSDARG00000002216	tbx3a	408	405	486	623	663	669	361	409	424	655	662	545
199	ENSDARG00000002217	scocb	692	556	713	1438	1260	1286	708	572	593	1389	1516	1200
200	ENSDARG00000002219	si:dkey-103j14.5	0	13	5	52	54	48	3	4	8	18	27	28
201	ENSDARG00000002220	zgc:103692	391	318	367	255	223	223	344	301	320	244	210	245
202	ENSDARG00000002230	sypb	193	195	326	4843	4848	4588	340	250	240	4805	5614	4864
203	ENSDARG00000002231	plpp2a	91	65	84	23	18	14	55	36	58	16	16	25
204	ENSDARG00000002235	mmp14a	1164	1178	1100	1388	1149	1302	1010	1025	1306	1459	1389	1347
205	ENSDARG00000002240	psmb6	3992	2930	5199	1387	1103	1098	4427	3340	3553	952	1237	995
206	ENSDARG00000002241	kcna2a	2	9	0	8	7	8	2	3	3	6	12	9
207	ENSDARG00000002249	tbxas1	123	81	95	322	235	224	61	72	71	255	227	224
208	ENSDARG00000002255	epb41l3a	163	200	188	1286	1363	1381	197	167	187	1607	1377	1272
209	ENSDARG00000002259	ca15c	2	2	4	5	18	15	2	3	4	32	40	23
210	ENSDARG00000002264	mrpl41	427	424	529	409	302	343	569	412	452	378	448	353
211	ENSDARG00000002267	dcaf13	420	412	411	604	564	563	430	370	383	575	595	513
212	ENSDARG00000002271	zfand5b	1290	1351	1484	2078	1696	1624	1407	1156	1487	1649	1938	1464
213	ENSDARG00000002285	mcoln1a	512	423	506	479	392	423	387	332	369	446	426	362
214	ENSDARG00000002293	si:ch211-197g15.6	24	20	54	31	18	34	63	44	44	33	32	52
215	ENSDARG00000002295	si:dkey-21p1.3	5	8	9	23	18	12	13	3	19	33	20	21
216	ENSDARG00000002298	ankrd22	73	87	120	101	42	72	92	80	107	91	90	100
217	ENSDARG00000002299	arsh	95	102	86	41	60	53	69	54	62	80	63	60
218	ENSDARG00000002300	p2rx2	14	3	15	82	84	77	4	8	1	69	61	61
219	ENSDARG00000002304	gins2	230	156	299	122	133	88	222	190	156	127	141	103
220	ENSDARG00000002305	me3	1206	1087	1166	2085	1798	1749	1077	969	1303	2107	2160	1742
221	ENSDARG00000002311	fabp11b	116	250	177	240	168	211	121	84	188	118	137	104
222	ENSDARG00000002330	lhx8a	57	80	85	121	92	130	122	106	105	115	123	113
223	ENSDARG00000002332	frmd6	449	432	368	397	347	392	361	340	487	363	416	336
224	ENSDARG00000002333	fam102bb	95	102	132	177	132	146	53	58	59	138	145	110
225	ENSDARG00000002336	dlc	568	658	617	979	783	889	577	590	694	895	907	743
226	ENSDARG00000002339	sgf29	256	218	195	311	239	229	211	195	191	218	218	230
227	ENSDARG00000002344	tubb4b	27159	23914	27877	21454	21013	16530	24776	21339	22940	21025	22640	14852
228	ENSDARG00000002347	cyp11a1	12	8	3	4	4	10	10	7	5	2	5	8
229	ENSDARG00000002353	tagapa	12	11	10	42	42	29	4	3	6	36	34	47
230	ENSDARG00000002355	shpk	25	9	22	21	21	27	20	19	16	23	19	13
231	ENSDARG00000002362	ubald1a	423	429	479	808	732	804	394	373	430	788	814	633
232	ENSDARG00000002365	cers5	609	557	577	787	647	624	422	416	577	552	597	435
233	ENSDARG00000002369	UBB	2645	1677	3613	3192	2503	2826	3187	2438	2829	3356	3157	2859
234	ENSDARG00000002377	mief2	273	237	259	345	292	302	142	230	339	363	306	286
235	ENSDARG00000002385	atm	207	205	194	274	256	282	204	188	261	282	233	226
236	ENSDARG00000002391	tlcd1	40	34	45	154	146	122	59	44	53	150	137	119
237	ENSDARG00000002394	ugt5d1	12	7	28	105	100	122	11	14	3	85	82	77
238	ENSDARG00000002396	cry-dash	347	222	276	925	741	804	237	286	261	1011	871	865
239	ENSDARG00000002401	gale	803	714	915	538	459	464	865	620	753	446	454	381
240	ENSDARG00000002402	ercc3	502	354	377	492	393	475	476	402	471	443	439	416
241	ENSDARG00000002403	nusap1	1116	1112	871	737	606	708	1131	923	1374	669	644	639
242	ENSDARG00000002405	si:ch211-225b11.1	231	214	177	583	377	464	181	170	186	590	424	433
243	ENSDARG00000002406	zmynd10	20	27	24	25	24	32	50	57	52	19	30	37
244	ENSDARG00000002411	pde4cb	81	78	47	45	49	52	67	64	81	44	53	31
245	ENSDARG00000002445	prdm1a	575	373	555	411	327	348	522	469	394	326	294	278
246	ENSDARG00000002463	arhgef37	104	111	87	96	140	124	138	96	115	171	116	103
247	ENSDARG00000002467	rdh14b	175	185	209	302	305	295	200	178	213	337	321	252
248	ENSDARG00000002479	ercc6l	400	314	334	273	282	286	464	365	518	255	275	255
249	ENSDARG00000002483	wnt7ab	24	14	24	4	2	0	12	19	31	1	6	5
250	ENSDARG00000002487	noc3l	269	278	269	418	452	442	276	263	252	456	494	414
251	ENSDARG00000002494	itgb6	122	156	119	366	318	305	144	136	190	285	334	292
252	ENSDARG00000002506	zgc:92818	723	759	882	544	486	439	860	665	826	494	578	434
253	ENSDARG00000002507	itga10	84	66	83	453	399	392	102	79	124	464	387	329
254	ENSDARG00000002508	ankrd33ab	1	0	0	12	11	4	2	1	1	13	11	14
255	ENSDARG00000002509	zgc:153911	9	13	27	50	29	43	6	6	7	17	32	57
256	ENSDARG00000002510	dmbx1b	41	25	48	49	45	49	39	56	64	50	47	35
257	ENSDARG00000002523	hsdl2	1958	1425	1905	2120	1930	1845	2049	1459	1810	1915	2125	1733
258	ENSDARG00000002533	adora2b	40	35	21	12	11	13	10	30	26	11	16	14
259	ENSDARG00000002536	tm9sf4	702	729	707	1191	1108	1064	657	598	774	1161	1228	1064
260	ENSDARG00000002538	smu1a	755	703	743	1035	947	931	751	515	673	960	939	863
261	ENSDARG00000002546	rundc3ab	139	153	196	1297	1170	1163	225	187	189	1166	1233	1040
262	ENSDARG00000002549	eif3eb	261	312	373	266	216	280	233	157	197	233	296	230
263	ENSDARG00000002552	mapkapk2a	1191	1100	1053	954	767	886	984	842	1015	858	1041	799
264	ENSDARG00000002564	syngr1a	489	432	597	591	521	588	419	384	449	614	660	503
265	ENSDARG00000002571	tmod2	300	271	280	46	42	33	160	126	169	52	54	38
266	ENSDARG00000002576	cabp5a	1	3	6	74	96	84	0	0	1	121	121	113
267	ENSDARG00000002582	tbx15	524	639	517	311	254	315	446	425	610	310	378	271
268	ENSDARG00000002587	dpysl3	1534	1476	2120	5417	5038	5159	1785	1419	1485	5480	5858	4697
269	ENSDARG00000002589	mylpfb	32306	40875	32318	16710	12115	13617	38667	32314	42729	18308	16980	16354
270	ENSDARG00000002591	ruvbl1	918	847	869	1083	991	1150	1109	895	1052	1075	1091	905
271	ENSDARG00000002593	slc45a2	1434	1372	1115	464	362	385	859	1001	1068	384	334	217
272	ENSDARG00000002597	pabpc1l	3	0	2	0	0	0	1	1	4	0	1	1
273	ENSDARG00000002600	pcsk1	42	8	34	29	28	16	28	15	25	32	24	29
274	ENSDARG00000002601	irx7	91	88	80	187	143	180	83	68	54	127	158	144
275	ENSDARG00000002607	unm_sa1614	119	93	113	138	122	126	103	98	92	133	129	114
276	ENSDARG00000002609	rnf145a	150	192	170	360	279	288	177	179	157	344	402	310
277	ENSDARG00000002613	rpa3	727	480	926	260	181	276	672	522	598	238	241	199
278	ENSDARG00000002632	anxa11b	4889	3877	4441	2373	2132	2124	3836	3530	3864	2313	2247	1967
279	ENSDARG00000002634	b4galt1	111	216	160	156	151	173	103	96	159	195	149	152
280	ENSDARG00000002635	zgc:85722	43	42	97	822	730	762	65	59	61	899	872	737
281	ENSDARG00000002642	sh3gl1b	559	591	503	437	349	393	560	504	538	494	424	349
282	ENSDARG00000002644	rgs5a	178	162	309	753	639	769	224	212	198	779	797	677
283	ENSDARG00000002656	stxbp5a	44	86	80	548	551	638	52	52	64	608	597	516
284	ENSDARG00000002659	mapre1b	3560	2730	3484	3429	3365	3637	3959	3202	3544	3606	4200	3335
285	ENSDARG00000002663	optn	548	476	595	493	398	432	382	345	439	488	404	393
286	ENSDARG00000002666	kcnj1b	31	28	36	50	43	49	30	25	48	48	47	53
287	ENSDARG00000002670	ATG14	384	303	494	575	474	527	296	310	390	537	518	423
288	ENSDARG00000002682	tbcela	316	282	348	510	484	447	216	230	302	445	424	341
289	ENSDARG00000002685	fam113	0	2	0	0	0	0	0	0	1	0	0	0
290	ENSDARG00000002690	rabif	371	269	361	267	231	299	463	270	330	263	291	256
291	ENSDARG00000002696	gnb3b	7	3	5	11431	11958	11524	14	6	12	13603	16178	12422
292	ENSDARG00000002701	rasl12	29	30	53	27	24	27	27	31	23	35	32	36
293	ENSDARG00000002707	her11	3	0	0	7	8	5	5	2	2	9	2	11
294	ENSDARG00000002710	ncl	6313	6734	5418	12529	11930	12320	5255	4440	5157	11439	11433	10972
295	ENSDARG00000002720	utp15	405	383	436	380	373	370	441	308	337	379	436	304
296	ENSDARG00000002722	ankrd2	0	0	1	0	0	1	0	0	1	1	0	0
297	ENSDARG00000002728	kiss1ra	0	0	0	2	5	3	0	0	0	2	9	7
298	ENSDARG00000002731	sdc2	1607	1514	1315	1248	1061	1241	1209	1289	1322	1368	1332	1076
299	ENSDARG00000002732	spon2b	151	107	157	333	257	250	139	93	110	273	284	303
300	ENSDARG00000002745	tdh	2335	2960	1941	4215	3368	3547	1781	1688	2155	4227	4363	4035
301	ENSDARG00000002748	sema6d	181	120	112	451	436	400	118	105	115	358	366	312
302	ENSDARG00000002750	phf20a	215	180	283	255	246	253	259	206	230	265	236	251
303	ENSDARG00000002754	pdcd2l	96	114	117	57	73	55	136	102	66	60	64	46
304	ENSDARG00000002758	dedd1	497	642	507	1327	1150	1161	376	382	549	1253	1170	1126
305	ENSDARG00000002760	gdf5	44	20	46	58	55	71	52	49	42	70	58	50
306	ENSDARG00000002764	miox	823	481	771	238	188	160	375	432	476	248	225	170
307	ENSDARG00000002768	pvalb2	139625	150008	127971	83444	63294	57847	151734	131160	157945	82077	86016	63259
308	ENSDARG00000002771	si:ch211-48m9.1	8	5	4	192	217	235	0	2	0	256	278	188
309	ENSDARG00000002779	pdx1	36	42	28	126	113	109	15	24	27	67	84	61
310	ENSDARG00000002787	tle3a	823	1015	745	1511	1540	1628	829	786	1000	1752	1460	1406
311	ENSDARG00000002790	ap2m1a	6180	5006	5599	6975	6168	5756	6314	5175	6000	6181	7002	5326
312	ENSDARG00000002791	atp1a1a.1	3449	3109	3537	9801	9322	8748	2988	2919	3364	10444	9928	8315
313	ENSDARG00000002792	arcn1a	1342	1350	1296	1408	1292	1324	1522	1081	1266	1327	1542	1194
314	ENSDARG00000002795	meis3	662	544	492	645	568	619	417	395	522	643	614	528
315	ENSDARG00000002797	BX908804.1	0	0	0	1	0	1	0	0	1	0	0	0
316	ENSDARG00000002798	cog8	178	172	181	178	171	141	171	122	176	145	167	134
317	ENSDARG00000002816	rasgrf2b	3	12	8	9	8	5	2	6	32	19	20	16
318	ENSDARG00000002826	cep57l1	284	219	228	138	105	123	333	313	363	230	199	232
319	ENSDARG00000002830	trmt2a	184	198	184	178	185	179	159	128	144	165	215	156
320	ENSDARG00000002831	col4a4	124	124	103	157	113	133	80	90	167	149	142	120
321	ENSDARG00000002840	si:dkey-28b4.8	314	297	415	1815	1961	2067	435	294	327	2243	2252	1862
322	ENSDARG00000002847	fndc1	58	34	52	100	75	74	37	32	92	118	95	92
323	ENSDARG00000002872	zgc:113210	306	243	318	205	204	211	291	218	261	222	194	157
324	ENSDARG00000002877	reps1	533	484	397	761	778	835	425	423	562	820	763	653
325	ENSDARG00000002880	vps50	154	162	133	396	350	449	159	158	179	455	409	333
326	ENSDARG00000002894	aven	279	271	369	234	192	171	244	231	224	202	217	180
327	ENSDARG00000002897	si:ch211-160o17.2	191	220	140	402	372	294	234	216	203	448	456	402
328	ENSDARG00000002909	tjp3	453	464	575	560	542	579	393	384	559	570	378	415
329	ENSDARG00000002912	adipor1a	649	504	773	1431	1361	1459	719	583	692	1679	1618	1274
330	ENSDARG00000002916	sec31b	324	245	276	113	146	117	188	185	297	126	117	87
331	ENSDARG00000002917	gls2b	2	6	11	67	65	39	2	4	4	52	87	51
332	ENSDARG00000002933	gbx2	195	188	264	486	437	465	193	162	139	443	472	371
333	ENSDARG00000002937	meis1a	1308	1050	1249	676	596	622	964	795	1097	600	584	522
334	ENSDARG00000002945	bgnb	67	51	71	291	193	268	69	49	46	297	346	233
335	ENSDARG00000002947	abcd3b	137	142	135	201	210	207	185	126	109	231	239	198
336	ENSDARG00000002949	ppp6c	1789	1579	1514	2006	1682	1778	1450	1349	1365	1744	1913	1504
337	ENSDARG00000002952	smo	928	1160	915	570	496	502	823	813	1073	522	569	493
338	ENSDARG00000002956	si:dkey-32n7.4	53	54	65	17	10	19	51	60	60	30	23	16
339	ENSDARG00000002959	gpr34b	0	0	1	0	0	0	0	0	0	1	0	0
340	ENSDARG00000002967	pdap1b	435	533	553	414	311	398	586	541	543	386	384	378
341	ENSDARG00000002968	a1cf	750	482	540	382	441	392	497	523	416	295	294	231
342	ENSDARG00000002970	ss18	1336	1208	1266	1521	1395	1511	1289	1064	1338	1425	1434	1253
343	ENSDARG00000002971	phc1	305	335	278	313	291	324	268	246	427	308	267	278
344	ENSDARG00000002986	gda	10	0	0	70	83	78	17	17	20	75	89	69
345	ENSDARG00000002988	tnnt2d	5173	4704	5154	723	630	616	4866	4140	4513	803	781	838
346	ENSDARG00000002991	cep135	162	268	285	264	213	261	219	155	246	203	219	176
347	ENSDARG00000002994	itpkca	359	359	528	747	748	723	365	356	352	743	746	609
348	ENSDARG00000003008	prkcea	277	276	279	1051	872	1029	244	261	252	1021	1109	933
349	ENSDARG00000003017	ube2al	1010	987	1101	1007	842	889	1095	986	877	1033	1020	939
350	ENSDARG00000003020	lrrc4.2	12	33	22	251	245	256	32	17	19	310	294	240
351	ENSDARG00000003021	hdac8	338	247	371	279	264	263	306	292	297	251	266	247
352	ENSDARG00000003022	limk1b	213	232	209	152	110	129	196	166	200	144	122	102
353	ENSDARG00000003027	scnm1	95	110	135	112	85	82	100	94	88	67	81	72
354	ENSDARG00000003032	eif4a1b	11826	11912	11019	10303	9292	8849	9091	8669	9126	9200	9758	7120
355	ENSDARG00000003035	hspa9	3506	3200	2804	5735	5149	5379	3833	3121	3247	5670	5527	4954
356	ENSDARG00000003041	CABZ01111496.1	139	171	99	9	5	5	79	96	146	8	6	6
357	ENSDARG00000003046	sorbs2a	78	95	88	144	127	139	117	84	115	129	140	112
358	ENSDARG00000003054	tacr3l	4	3	2	40	38	34	6	8	9	26	40	23
359	ENSDARG00000003058	fgfr1op	466	395	402	456	399	446	420	401	410	495	437	415
360	ENSDARG00000003061	cd276	1118	1008	1524	463	432	405	1178	953	1213	508	497	409
361	ENSDARG00000003068	gorasp1a	554	491	577	841	835	791	515	396	511	931	853	735
362	ENSDARG00000003069	btbd7	169	120	117	43	29	34	115	101	156	34	68	31
363	ENSDARG00000003077	gpx9	91	132	160	262	289	265	147	163	131	323	321	244
364	ENSDARG00000003081	mybphb	15420	23930	11682	6807	5987	6689	15742	13141	19806	10901	6719	7277
365	ENSDARG00000003084	spire2	9	20	14	100	103	106	31	19	32	146	130	120
366	ENSDARG00000003085	stambpl1	70	68	123	215	205	239	92	116	85	231	281	235
367	ENSDARG00000003087	ubxn6	409	379	372	427	409	383	262	246	329	498	487	331
368	ENSDARG00000003090	or103-4	0	0	0	0	0	0	0	0	0	0	0	0
369	ENSDARG00000003091	oclnb	306	362	403	474	400	426	355	249	352	445	372	419
370	ENSDARG00000003098	kdm5bb	2893	3201	2957	5221	4948	5192	2725	2401	3199	4689	4900	4137
371	ENSDARG00000003109	rcan1a	1107	1056	1077	1060	984	935	1192	1054	1078	1061	1154	1049
372	ENSDARG00000003113	ada	801	444	787	1116	1156	1156	679	577	575	954	976	789
373	ENSDARG00000003127	zgc:123105	604	665	539	1945	1700	1729	560	551	642	1819	1826	1681
374	ENSDARG00000003132	apip	505	179	959	623	524	494	707	657	732	593	540	388
375	ENSDARG00000003142	dachc	176	185	145	427	399	401	138	157	170	414	396	305
376	ENSDARG00000003144	pxmp2	43	51	90	85	94	67	84	67	50	83	101	91
377	ENSDARG00000003146	si:dkey-27m7.4	9	21	4	42	33	22	15	21	6	45	37	31
378	ENSDARG00000003151	skp1	4083	3386	4342	5484	4458	4675	4160	3262	3690	4442	5110	4570
379	ENSDARG00000003153	nudt21	1115	1023	1062	867	801	773	1077	917	986	784	839	739
380	ENSDARG00000003157	nfkbil1	125	126	90	186	144	152	99	80	84	163	162	149
381	ENSDARG00000003165	nr2f6b	1043	1186	1037	716	663	747	867	718	1007	751	694	620
382	ENSDARG00000003167	mlst8	269	282	266	293	267	224	232	205	282	326	286	222
383	ENSDARG00000003169	magi1b	756	833	845	2506	2435	2661	867	776	863	2631	2485	2270
384	ENSDARG00000003175	stx5al	727	756	1026	489	390	385	809	635	682	396	432	346
385	ENSDARG00000003181	sult1st4	521	547	663	153	102	122	355	322	360	98	83	79
386	ENSDARG00000003189	psmd1	2288	1643	2267	2706	3077	3100	2587	1966	2733	3220	2499	2533
387	ENSDARG00000003193	rassf7b	173	194	195	197	169	166	161	151	202	199	181	178
388	ENSDARG00000003197	wdr21	88	94	122	44	50	63	36	34	36	33	32	22
389	ENSDARG00000003200	foxm1	213	188	199	203	201	199	217	172	272	224	201	160
390	ENSDARG00000003203	rhcga	3	15	3	500	627	753	10	5	7	1005	1134	1086
391	ENSDARG00000003205	ngly1	438	373	444	475	355	428	438	329	448	520	447	413
392	ENSDARG00000003206	chchd6a	232	176	421	383	376	391	272	215	230	310	352	277
393	ENSDARG00000003207	mterf3	76	68	117	167	120	126	85	65	64	135	169	150
394	ENSDARG00000003208	pomk	183	140	163	256	197	208	124	116	140	233	202	186
395	ENSDARG00000003210	ano2a	14	9	15	177	184	188	23	3	14	206	177	166
396	ENSDARG00000003213	naa15a	1084	1189	913	1540	1431	1413	961	808	983	1430	1661	1281
397	ENSDARG00000003216	anxa2a	2387	1760	2333	1130	977	918	2108	1739	2007	1113	1036	825
398	ENSDARG00000003217	urb2	321	226	282	241	260	256	310	234	201	309	282	272
399	ENSDARG00000003219	bin2a	160	177	149	956	836	872	76	97	97	666	568	540
400	ENSDARG00000003229	gdf9	0	0	0	8	3	2	0	0	0	0	0	1
401	ENSDARG00000003235	nup88	446	388	458	687	601	610	433	354	379	645	679	534
402	ENSDARG00000003244	gbp3	115	81	198	43	70	64	43	38	59	67	68	56
403	ENSDARG00000003250	pik3cd	39	27	53	101	109	100	30	24	22	127	150	144
404	ENSDARG00000003251	zbtb22b	134	146	159	51	37	57	105	148	157	31	46	45
405	ENSDARG00000003257	zgc:101559	176	154	194	177	158	153	159	128	154	206	182	171
406	ENSDARG00000003259	loxa	65	69	100	90	80	87	45	49	65	104	105	83
407	ENSDARG00000003269	clcn3	685	576	634	1476	1373	1363	558	554	657	1605	1527	1355
408	ENSDARG00000003270	dhps	340	318	238	412	348	335	310	175	228	341	356	344
409	ENSDARG00000003281	pik3ip1	393	263	311	1187	1070	1204	164	206	265	1142	1130	877
410	ENSDARG00000003287	wdr12	389	377	331	413	374	363	398	285	268	303	361	325
411	ENSDARG00000003290	dab1b	13	14	23	27	35	40	28	19	33	42	28	20
412	ENSDARG00000003293	sox9a	665	827	643	783	808	846	600	635	1018	776	805	566
413	ENSDARG00000003303	stc1	7	1	1	0	3	0	2	0	3	0	1	0
414	ENSDARG00000003307	stx16	463	504	507	630	607	627	431	388	458	633	696	608
415	ENSDARG00000003308	emc2	1774	1546	1971	1857	1719	1882	1916	1478	1858	1858	1849	1587
416	ENSDARG00000003311	pank2	344	371	398	476	526	540	237	224	272	516	503	465
417	ENSDARG00000003313	eps8l1b	103	127	116	168	166	198	107	89	122	128	135	143
418	ENSDARG00000003320	fam91a1	382	304	299	878	828	903	328	287	406	1005	865	807
419	ENSDARG00000003326	cacng5a	1	4	11	120	113	83	12	8	4	86	101	92
420	ENSDARG00000003328	slf2	204	186	207	215	172	202	143	144	174	170	208	141
421	ENSDARG00000003344	trpc2b	10	12	8	20	16	17	10	12	39	20	22	13
422	ENSDARG00000003373	commd2	455	429	567	368	304	298	441	365	470	300	317	234
423	ENSDARG00000003375	gng12a	595	531	646	402	367	365	483	428	520	344	338	352
424	ENSDARG00000003380	si:dkey-275b16.2	0	0	0	0	0	0	0	0	0	0	0	0
425	ENSDARG00000003381	si:ch211-266g18.6	253	210	260	217	169	196	187	264	238	193	168	138
426	ENSDARG00000003382	cwc25	427	523	545	813	624	690	419	331	447	705	647	605
427	ENSDARG00000003383	asb8	440	393	388	663	598	689	399	353	415	675	616	538
428	ENSDARG00000003395	col4a3	68	135	67	139	94	113	53	75	169	110	121	98
429	ENSDARG00000003398	rbpja	494	512	502	405	376	348	418	470	498	461	430	385
430	ENSDARG00000003399	fgf8a	111	120	144	39	38	36	93	87	109	31	29	22
431	ENSDARG00000003403	tenm1	146	79	106	884	814	855	57	64	75	994	961	780
432	ENSDARG00000003411	foxa2	134	176	100	353	293	234	107	96	158	243	251	182
433	ENSDARG00000003414	capslb	36	25	26	31	13	24	40	35	57	13	23	34
434	ENSDARG00000003420	chrna5	35	39	49	281	262	227	40	28	29	250	225	183
435	ENSDARG00000003421	igf2bp2a	136	165	105	78	74	86	122	125	151	59	76	79
436	ENSDARG00000003429	hnrnpdl	1915	1717	1882	3620	3275	3798	2073	1596	1808	3996	3630	3229
437	ENSDARG00000003444	dhrs7	288	207	337	356	343	303	285	246	260	360	405	255
438	ENSDARG00000003446	ippk	251	323	217	206	186	163	178	180	272	162	199	160
439	ENSDARG00000003449	pde10a	76	88	63	11	9	13	48	30	68	15	19	19
440	ENSDARG00000003462	fech	150	123	127	26	34	25	131	139	222	32	33	29
441	ENSDARG00000003469	neurod4	689	792	973	1415	1504	1450	931	831	860	1319	1423	1233
442	ENSDARG00000003475	sult1st5	21	48	32	31	33	33	28	18	29	29	22	28
443	ENSDARG00000003486	ppp1caa	2918	3307	2728	3816	3992	3778	2869	2186	3094	4243	3891	3163
444	ENSDARG00000003487	nup93	929	866	813	1618	1488	1522	1057	802	1086	1388	1623	1219
445	ENSDARG00000003495	madd	367	329	414	2210	2105	2315	370	280	408	2402	2323	1935
446	ENSDARG00000003512	anks1b	283	239	298	1311	1164	1360	360	293	299	1325	1264	1256
447	ENSDARG00000003517	impa1	437	289	554	625	542	575	428	308	424	577	575	535
448	ENSDARG00000003519	aprt	284	186	241	174	210	162	95	95	169	156	162	146
449	ENSDARG00000003520	tbc1d14	153	107	163	219	172	178	154	151	150	213	218	205
450	ENSDARG00000003523	itln3	3	4	4	176	146	147	0	2	1	157	141	135
451	ENSDARG00000003526	psma5	2444	1503	2879	1692	1575	1430	2241	1738	2001	1548	1682	1289
452	ENSDARG00000003527	mak16	402	417	510	507	423	453	415	329	278	484	438	449
453	ENSDARG00000003531	tcea1	1238	1172	1302	1715	1563	1662	1233	1019	1206	1512	1672	1409
454	ENSDARG00000003533	col8a1b	35	18	38	142	144	110	22	21	26	243	183	159
455	ENSDARG00000003544	adarb1b	100	69	80	37	39	37	87	79	127	22	46	44
456	ENSDARG00000003553	gnrhr2	0	0	0	1	3	3	0	0	1	3	6	4
457	ENSDARG00000003564	dohh	411	366	377	457	325	378	424	301	323	396	458	330
458	ENSDARG00000003570	hsp90b1	4070	3506	3440	5768	5902	5458	4725	3382	4720	6184	6136	5025
459	ENSDARG00000003573	dctn5	441	435	471	545	466	523	498	446	443	464	530	429
460	ENSDARG00000003576	klhl32	116	132	141	422	426	377	129	100	84	383	434	356
461	ENSDARG00000003584	pla2g7	285	357	392	493	423	449	400	301	409	511	463	386
462	ENSDARG00000003592	surf1	232	192	254	325	239	320	232	201	211	324	285	232
463	ENSDARG00000003599	rpl3	76628	65916	78016	37715	32562	29711	52533	48968	52152	27945	27785	22754
464	ENSDARG00000003607	nr2f6a	758	835	728	685	682	658	667	636	720	607	583	505
465	ENSDARG00000003615	slc26a3.2	2	1	1	158	161	142	3	1	2	106	123	109
466	ENSDARG00000003616	arih1	543	562	591	484	429	493	486	466	480	557	488	417
467	ENSDARG00000003631	clockb	166	192	169	364	342	325	177	177	188	309	352	325
468	ENSDARG00000003632	zgc:172270	51	36	58	60	30	42	90	68	66	47	59	40
469	ENSDARG00000003635	mogat3b	243	190	209	176	193	185	179	108	216	177	158	154
470	ENSDARG00000003641	tfg	1735	1367	1553	1424	1325	1397	1659	1410	1510	1544	1213	1335
471	ENSDARG00000003642	zfyve19	369	312	392	379	318	303	330	351	381	318	373	259
472	ENSDARG00000003655	tmem59l	634	607	787	3699	3298	3653	852	687	758	3795	4096	3361
473	ENSDARG00000003675	cryl1	398	302	430	268	259	225	454	352	395	263	264	200
474	ENSDARG00000003680	runx1t1	536	524	688	1905	1771	1947	586	502	574	1877	1866	1617
475	ENSDARG00000003681	eif5	4236	3607	4277	4493	4075	4043	4321	3317	3642	4487	4480	3954
476	ENSDARG00000003684	obsl1a	160	210	203	140	110	118	172	149	219	179	128	149
477	ENSDARG00000003693	hars	1908	1681	1743	1878	1576	1563	1965	1600	1753	1684	1747	1392
478	ENSDARG00000003695	vdac3	10056	10593	7906	8202	7345	6848	8895	7480	9015	8538	8108	6379
479	ENSDARG00000003697	slc5a8l	19	20	20	100	105	121	24	12	21	81	82	80
480	ENSDARG00000003699	atp7a	338	302	438	527	444	502	296	306	367	476	521	395
481	ENSDARG00000003701	cldng	60	32	36	4	1	5	54	20	41	1	0	0
482	ENSDARG00000003705	prnprs3	446	436	532	2749	2486	2485	502	441	551	2820	2863	2327
483	ENSDARG00000003706	ryr2b	20	24	26	59	51	48	9	10	33	54	42	37
484	ENSDARG00000003732	mitfa	229	297	200	14	11	17	191	109	171	12	13	14
485	ENSDARG00000003749	polb	819	832	1021	454	434	423	1022	797	717	516	536	410
486	ENSDARG00000003750	pfas	2020	2069	1868	457	443	421	1650	1911	1720	543	488	450
487	ENSDARG00000003751	lats1	259	366	314	364	385	376	259	213	295	422	429	377
488	ENSDARG00000003754	tspan2a	321	323	461	1122	1091	1134	436	464	706	1086	1133	926
489	ENSDARG00000003757	cnpy1	475	362	464	268	232	267	433	346	428	285	264	270
490	ENSDARG00000003769	tada2b	125	181	120	131	144	161	126	90	115	163	148	158
491	ENSDARG00000003776	pip4k2aa	372	427	383	865	850	877	377	324	358	775	922	769
492	ENSDARG00000003779	ctnnd2b	267	351	372	1176	1129	1282	399	373	441	1306	1220	1063
493	ENSDARG00000003789	dennd5b	1063	913	1144	1665	1659	1744	910	884	1057	1751	1815	1482
494	ENSDARG00000003795	idh2	10136	9302	8956	7437	6304	6302	8595	7964	9719	7582	7298	6080
495	ENSDARG00000003797	asb2a.1	241	250	172	149	141	145	201	163	225	209	142	152
496	ENSDARG00000003803	LHX3	42	47	55	99	84	84	74	43	37	89	79	80
497	ENSDARG00000003808	aqp3a	4239	3940	4996	2293	1851	1894	3870	3654	4472	2537	2655	2349
498	ENSDARG00000003811	plxnb2a	535	491	518	1240	1149	1245	405	463	615	1226	1283	1024
499	ENSDARG00000003818	prkag1	738	681	763	511	424	453	669	591	624	565	486	486
500	ENSDARG00000003820	nr1d2a	594	688	517	2452	2157	2294	343	406	486	2064	2550	2068
501	ENSDARG00000003822	ankrd16	71	56	61	65	59	61	74	53	53	51	59	42
502	ENSDARG00000003827	snapc1b	189	170	175	179	149	136	99	93	122	140	140	111
503	ENSDARG00000003829	galnt2	427	362	603	1186	1115	1118	388	337	369	1268	1352	1068
504	ENSDARG00000003835	stom	2171	1727	2475	1737	1552	1576	1670	1783	2034	1732	1687	1326
505	ENSDARG00000003841	usb1	189	118	166	152	134	126	231	221	197	141	131	99
506	ENSDARG00000003845	chm	382	363	438	553	514	520	388	359	417	573	705	500
507	ENSDARG00000003846	mrpl21	460	294	448	345	334	313	436	292	340	354	366	358
508	ENSDARG00000003854	acsl1b	969	840	896	1010	1025	1072	847	771	865	874	946	837
509	ENSDARG00000003860	cbx3a	2616	2268	2407	2037	1932	1888	2722	1996	2398	1840	2055	1566
510	ENSDARG00000003865	pard6b	46	65	58	41	41	31	45	28	51	23	29	20
511	ENSDARG00000003866	tm9sf2	1391	1344	1310	3107	2961	2901	1371	1172	1409	3340	3268	2791
512	ENSDARG00000003867	cdk20	23	27	14	37	40	45	16	18	18	43	43	31
513	ENSDARG00000003869	decr1	434	218	520	407	417	431	320	294	441	391	426	359
514	ENSDARG00000003872	ccdc102a	484	485	505	947	798	895	576	473	574	884	899	712
515	ENSDARG00000003877	pbrm1	105	115	164	570	560	557	125	105	109	675	617	532
516	ENSDARG00000003899	zdhhc23b	70	53	62	64	53	33	69	39	48	45	58	32
517	ENSDARG00000003900	gpr61l	2	2	4	16	8	11	2	11	4	15	14	13
518	ENSDARG00000003902	ctsl.1	76	50	51	190	228	146	62	58	47	122	106	93
519	ENSDARG00000003903	hapln2	3	4	7	15	22	15	3	9	13	18	15	15
520	ENSDARG00000003904	sycp1	50	58	45	23	18	28	53	42	41	26	18	23
521	ENSDARG00000003909	ftr01	1	0	0	43	47	41	2	0	3	12	15	6
522	ENSDARG00000003910	med13b	582	539	575	869	843	1037	503	461	677	1095	848	885
523	ENSDARG00000003920	setb	5877	5559	6017	5600	5089	5337	5993	5193	5490	5264	5708	4525
524	ENSDARG00000003925	cx28.6	15	24	28	20	9	19	14	12	21	11	20	9
525	ENSDARG00000003927	cldn12	479	517	442	739	663	663	454	409	532	750	739	710
526	ENSDARG00000003931	cndp2	1782	1273	1461	835	832	911	1430	1256	1391	751	809	677
527	ENSDARG00000003934	nxnl2	111	87	144	191	220	215	98	78	132	228	219	153
528	ENSDARG00000003938	rpa1	1745	1355	1558	1893	1733	1812	1615	1430	1887	1813	1859	1442
529	ENSDARG00000003940	mtfr1l	624	628	597	1175	1042	1046	807	569	656	1116	1239	942
530	ENSDARG00000003941	rrs1	485	466	447	362	321	311	441	422	338	349	403	368
531	ENSDARG00000003944	nmur1b	0	0	0	1	3	5	0	0	0	2	0	0
532	ENSDARG00000003952	pfn2	11916	9499	12455	8464	7583	7555	11062	9800	9759	7647	8215	6246
533	ENSDARG00000003961	parp3	213	180	175	256	231	225	261	168	243	239	245	201
534	ENSDARG00000003963	traf4a	414	447	434	878	845	819	393	386	464	834	844	715
535	ENSDARG00000003965	tlx1	48	68	55	37	38	22	56	59	31	15	29	18
536	ENSDARG00000003968	larp6b	0	3	0	2	0	0	0	1	0	0	1	3
537	ENSDARG00000003970	trim35-13	56	44	65	53	37	42	57	51	72	72	59	51
538	ENSDARG00000003971	isl2a	339	363	439	597	562	579	355	325	438	597	518	467
539	ENSDARG00000003973	chordc1a	118	117	128	83	55	71	146	108	144	74	75	64
540	ENSDARG00000003974	spoplb	588	520	519	524	529	609	564	390	435	583	541	503
541	ENSDARG00000003977	zgc:153896	23	25	59	29	35	44	42	33	25	33	20	23
542	ENSDARG00000003984	LTN1	345	322	321	493	509	507	371	241	317	610	538	420
543	ENSDARG00000003989	crhr1	24	21	39	36	29	28	37	23	39	27	33	28
544	ENSDARG00000003991	fhl2b	298	201	478	144	157	169	140	148	132	183	145	150
545	ENSDARG00000003994	syt9a	101	78	107	625	598	676	88	100	108	714	675	538
546	ENSDARG00000003998	phyhipla	16	24	31	119	80	85	37	43	34	104	113	76
547	ENSDARG00000004015	adcyap1a	18	16	17	227	169	176	14	15	13	140	143	118
548	ENSDARG00000004017	spag1a	244	254	302	551	506	471	330	245	273	562	593	571
549	ENSDARG00000004018	CHST13	74	89	69	92	101	114	93	64	93	118	97	107
550	ENSDARG00000004023	isl1	502	528	732	2033	1879	1877	720	521	485	1825	1917	1580
551	ENSDARG00000004034	arhgdig	2377	2058	2234	2000	1914	1938	2390	1830	2385	2191	2297	1782
552	ENSDARG00000004037	cog2	441	319	387	544	456	484	385	304	428	595	541	436
553	ENSDARG00000004046	phf6	367	329	343	375	340	358	328	285	328	349	372	349
554	ENSDARG00000004049	marcksa	513	566	691	571	646	613	591	521	745	653	675	576
555	ENSDARG00000004051	CR354540.1	23	20	22	21	26	22	19	7	15	20	20	19
556	ENSDARG00000004055	uhrf1bp1l	175	150	169	669	626	664	161	170	183	651	545	483
557	ENSDARG00000004059	galk2	38	49	255	60	62	49	44	29	61	40	48	47
558	ENSDARG00000004060	bhlhe40	1671	1106	1757	2686	2722	2659	1221	1260	1611	3013	2955	2774
559	ENSDARG00000004074	bach2b	307	291	312	330	327	325	322	226	317	309	334	270
560	ENSDARG00000004078	acsl4a	1298	781	1196	1273	1207	1118	937	885	829	1150	1156	1024
561	ENSDARG00000004082	cx39.9	243	393	200	95	82	63	196	200	329	95	90	99
562	ENSDARG00000004094	acsbg2	900	845	875	2128	2009	2171	1045	905	985	2119	2297	1691
563	ENSDARG00000004105	tie1	667	623	559	292	339	255	554	494	619	312	254	241
564	ENSDARG00000004111	esr1	12	12	1	10	11	6	14	7	24	18	8	10
565	ENSDARG00000004114	tti1	78	85	73	177	152	169	62	66	77	113	175	108
566	ENSDARG00000004115	mgat4b	402	312	458	645	581	596	419	330	407	669	703	529
567	ENSDARG00000004130	mvk	81	68	98	117	98	91	61	63	67	110	113	94
568	ENSDARG00000004131	rttn	87	81	102	95	104	110	93	93	124	99	96	75
569	ENSDARG00000004132	usp19	727	715	781	1073	1043	1176	701	583	748	1144	1098	1077
570	ENSDARG00000004141	DHRS11 (1 of many)	96	81	146	333	298	263	110	72	42	211	224	216
571	ENSDARG00000004150	grm2a	26	28	37	378	347	413	67	56	42	456	433	342
572	ENSDARG00000004151	rab23	125	98	159	35	48	52	104	67	122	42	51	41
573	ENSDARG00000004154	orai1b	74	68	68	28	45	30	49	51	51	48	43	36
574	ENSDARG00000004158	tmem63c	40	39	72	206	175	206	81	66	72	154	164	188
575	ENSDARG00000004160	reep3b	853	650	780	850	767	745	587	568	719	829	816	724
576	ENSDARG00000004161	ik	1220	1102	1270	1626	1593	1629	1133	860	1112	1765	1649	1574
577	ENSDARG00000004167	zgc:110366	259	152	192	128	99	92	170	128	130	105	117	112
578	ENSDARG00000004169	stmn1a	3477	2954	5512	1129	864	1025	3444	2932	3497	1037	954	778
579	ENSDARG00000004171	rabac1	1013	886	1025	685	638	631	917	912	893	805	758	689
580	ENSDARG00000004173	copa	3328	3114	3120	5052	4693	4772	3133	2710	3327	4963	4937	4206
581	ENSDARG00000004174	cnot1	2317	2150	2211	4096	4513	4547	2132	1738	2437	4870	4145	4076
582	ENSDARG00000004176	ulk4	73	41	60	72	74	78	54	49	59	77	70	55
583	ENSDARG00000004177	fam169ab	185	155	121	181	175	170	135	143	137	212	213	194
584	ENSDARG00000004184	nf1b	225	215	185	87	73	99	206	178	238	116	112	95
585	ENSDARG00000004187	zgc:122979	36	30	36	120	100	141	30	16	27	165	187	182
586	ENSDARG00000004189	cbx1a	1649	1708	1846	1698	1480	1572	1900	1518	1817	1648	1841	1496
587	ENSDARG00000004196	tnfsf10l	518	415	482	495	447	460	426	429	530	495	468	464
588	ENSDARG00000004199	spam1	413	272	451	82	68	54	379	369	274	83	92	126
589	ENSDARG00000004204	efhc2	32	12	38	37	34	34	30	24	26	41	48	23
590	ENSDARG00000004211	ccdc106a	577	601	585	862	713	781	555	495	567	774	782	705
591	ENSDARG00000004218	rnd1b	126	159	195	580	530	652	153	115	136	635	650	618
592	ENSDARG00000004219	slc6a3	10	13	11	162	169	203	47	11	7	194	179	119
593	ENSDARG00000004227	pde3a	113	150	116	48	63	68	116	117	126	83	59	42
594	ENSDARG00000004232	dlb	971	1172	846	423	434	415	951	771	1278	513	468	406
595	ENSDARG00000004243	asic4b	1	3	5	10	7	10	7	1	10	7	15	9
596	ENSDARG00000004246	slit2	480	472	471	1351	1214	1414	472	491	741	1505	1554	1293
597	ENSDARG00000004251	dhfr	414	317	489	307	283	270	364	266	407	266	285	247
598	ENSDARG00000004256	wnt11	122	98	109	37	43	23	67	74	65	27	47	25
599	ENSDARG00000004260	cul5b	11	10	15	70	70	82	10	16	11	68	86	69
600	ENSDARG00000004261	tmed9	2923	2331	3161	2299	1988	2132	3111	2531	2797	2241	2470	2118
601	ENSDARG00000004262	cyp46a1.2	35	18	17	23	18	20	18	14	25	23	28	29
602	ENSDARG00000004270	atl3	967	657	903	816	756	700	826	687	846	780	794	664
603	ENSDARG00000004274	zgc:112496	113	90	94	49	54	59	94	123	123	41	66	47
604	ENSDARG00000004280	seh1l	913	950	985	779	753	798	959	775	916	743	847	685
605	ENSDARG00000004282	zgc:77375	598	384	805	157	139	144	390	310	342	151	150	86
606	ENSDARG00000004291	hecw1b	47	64	59	91	87	134	57	69	65	122	107	78
607	ENSDARG00000004296	ambp	4599	2498	4979	1576	1261	1053	3056	2868	2547	1553	1512	1335
608	ENSDARG00000004297	irf2bpl	1299	1187	1252	1949	1949	2096	1262	1084	1310	2142	1970	1788
609	ENSDARG00000004301	rhogb	338	258	304	198	174	129	310	262	290	159	153	118
610	ENSDARG00000004302	slc45a1	51	33	50	236	228	263	52	60	32	282	274	217
611	ENSDARG00000004305	vangl1	92	78	123	228	221	233	98	102	87	233	232	208
612	ENSDARG00000004306	klhl18	74	124	106	263	240	221	110	74	104	289	332	249
613	ENSDARG00000004307	lypd6	203	145	197	207	213	221	142	189	126	201	240	165
614	ENSDARG00000004308	fam8a1b	224	287	252	304	214	223	242	198	246	246	290	220
615	ENSDARG00000004311	ldlrap1a	467	386	464	231	155	165	402	309	458	170	192	174
616	ENSDARG00000004318	cbwd	375	260	345	197	177	230	367	253	297	209	228	178
617	ENSDARG00000004322	ush1ga	16	30	10	103	104	126	26	19	18	111	137	110
618	ENSDARG00000004325	casp9	175	151	167	445	344	353	122	135	170	362	310	261
619	ENSDARG00000004328	LIN28A	55	59	52	0	1	2	32	38	53	0	3	1
620	ENSDARG00000004336	exoc4	350	270	254	435	349	384	283	266	351	427	482	363
621	ENSDARG00000004343	nelfe	584	393	574	448	441	442	550	453	493	411	484	398
622	ENSDARG00000004358	gnb3a	169	72	562	1820	1946	1775	323	200	94	1637	1796	1449
623	ENSDARG00000004363	lhfpl6	529	403	534	429	337	402	522	495	551	463	418	375
624	ENSDARG00000004372	fmnl3	549	593	525	402	300	338	452	426	584	411	403	345
625	ENSDARG00000004377	ppp1r13ba	493	564	423	722	673	736	411	446	538	870	686	718
626	ENSDARG00000004378	yrk	525	531	467	282	281	251	508	433	538	314	267	249
627	ENSDARG00000004386	si:dkey-153k10.9	167	160	171	1485	1397	1441	138	112	172	1513	1532	1265
628	ENSDARG00000004392	hdr	318	279	294	67	84	65	393	270	344	65	74	88
629	ENSDARG00000004396	b3gnt5b	37	27	36	78	74	81	44	18	27	78	69	65
630	ENSDARG00000004402	elovl6	435	239	413	739	820	799	450	290	354	878	923	799
631	ENSDARG00000004405	snx10a	56	149	268	101	48	49	85	63	144	64	58	38
632	ENSDARG00000004406	spra	299	289	420	260	225	229	405	348	382	272	246	255
633	ENSDARG00000004415	tcf7l2	912	827	1221	3320	3206	3442	1036	909	1037	3315	3147	2734
634	ENSDARG00000004427	dpy30	985	756	1061	534	514	462	759	653	668	334	488	346
635	ENSDARG00000004433	btk	83	68	67	37	41	27	72	67	80	36	39	27
636	ENSDARG00000004436	fam92a1	265	226	237	126	103	96	219	177	210	93	91	104
637	ENSDARG00000004445	grm5a	9	2	22	187	154	143	16	10	3	162	167	164
638	ENSDARG00000004447	aplnr2	36	57	47	23	20	16	32	30	67	28	18	25
639	ENSDARG00000004451	tnfrsfa	323	313	299	380	340	388	260	252	343	405	450	289
640	ENSDARG00000004452	tardbpl	3082	3030	3008	5227	4561	5056	3217	2649	3337	4640	5012	4620
641	ENSDARG00000004455	p2rx5	96	130	146	91	82	86	145	117	178	102	96	99
642	ENSDARG00000004459	unc119.2	15	3	12	28	36	22	15	6	11	31	43	57
643	ENSDARG00000004460	desi2	330	323	281	422	442	419	366	247	323	428	407	365
644	ENSDARG00000004470	prkcsh	1224	1077	1197	2145	1997	2027	1119	912	1270	2061	2047	1818
645	ENSDARG00000004472	atat1	256	242	387	383	410	390	338	234	254	377	435	368
646	ENSDARG00000004473	tbx21	20	25	15	33	15	28	22	33	22	19	15	18
647	ENSDARG00000004492	pcyt1ab	214	223	172	294	243	249	212	142	209	226	214	221
648	ENSDARG00000004497	tspan33a	283	435	499	224	216	202	344	330	484	242	231	222
649	ENSDARG00000004498	xkr8.1	16	9	11	10	9	10	12	11	13	21	20	18
650	ENSDARG00000004502	rcor3	72	91	68	70	49	77	67	68	96	77	83	55
651	ENSDARG00000004517	ppat	1150	1009	1218	388	323	334	599	608	717	322	331	258
652	ENSDARG00000004525	zgc:63882	246	199	141	177	178	167	210	162	180	178	192	142
653	ENSDARG00000004527	pin4	419	318	638	365	310	297	404	348	352	319	300	320
654	ENSDARG00000004529	zgc:173742	9	7	15	25	13	31	4	5	18	24	16	16
655	ENSDARG00000004537	kmt2a	646	697	682	396	393	454	547	602	805	460	418	296
656	ENSDARG00000004539	ptgs2a	506	506	584	1074	824	926	503	489	677	990	1059	1064
657	ENSDARG00000004561	prkcg	1	3	0	11	9	15	1	2	3	16	14	11
658	ENSDARG00000004574	gtf3c2	70	108	84	163	145	145	81	71	78	127	157	106
659	ENSDARG00000004576	plk4	307	261	259	323	281	304	311	264	428	261	296	246
660	ENSDARG00000004577	zgc:194665	100	67	109	350	279	295	103	86	68	288	310	269
661	ENSDARG00000004580	nmnat2	217	220	273	1113	1012	945	282	248	220	977	1166	888
662	ENSDARG00000004581	sel1l	603	504	638	866	771	878	533	561	639	1099	1121	905
663	ENSDARG00000004586	ntrk1	4	6	11	27	25	18	9	18	3	24	26	6
664	ENSDARG00000004587	kat5a	332	386	340	607	483	486	254	289	300	535	501	479
665	ENSDARG00000004588	sox4a	3181	3149	4336	7571	6754	6867	3529	3037	3142	6725	6868	5624
666	ENSDARG00000004592	gpr22a	47	60	77	303	292	268	84	45	48	254	337	263
667	ENSDARG00000004594	znf800a	217	209	206	337	311	317	214	172	211	344	286	261
668	ENSDARG00000004597	lrrc4ba	18	19	28	76	66	77	20	23	27	71	80	67
669	ENSDARG00000004598	or102-2	0	0	0	4	5	5	2	0	0	3	5	1
670	ENSDARG00000004616	mtmr2	518	479	535	393	379	343	492	443	462	420	453	336
671	ENSDARG00000004618	stx2a	99	67	128	121	91	116	113	100	91	142	110	85
672	ENSDARG00000004621	gpm6ab	2635	2093	3006	6394	5796	6215	2428	2201	2208	6171	6963	5622
673	ENSDARG00000004627	panx3	6	15	22	57	78	59	8	8	13	72	71	50
674	ENSDARG00000004632	egln1b	616	679	411	387	321	316	441	468	545	316	333	239
675	ENSDARG00000004633	epn3b	5	9	2	8	13	14	7	6	9	18	7	21
676	ENSDARG00000004634	osbp	353	387	387	160	122	127	291	295	354	150	190	129
677	ENSDARG00000004635	epha7	100	123	114	763	736	764	128	129	179	638	652	468
678	ENSDARG00000004636	ccdc9	382	370	482	700	659	698	532	381	476	726	643	723
679	ENSDARG00000004643	cdhr1a	3	9	4	377	332	376	6	4	9	455	433	423
680	ENSDARG00000004647	spice1	105	74	117	92	94	103	83	86	115	93	119	73
681	ENSDARG00000004648	kctd16a	4	7	2	4	8	11	5	3	5	10	6	6
682	ENSDARG00000004658	zgc:101810	1612	1675	1788	548	496	419	1385	1453	1648	647	574	513
683	ENSDARG00000004672	ptk2ab	520	394	417	805	737	856	398	349	485	855	883	735
684	ENSDARG00000004680	dnajb6a	824	775	844	1724	1538	1761	852	671	719	1553	1680	1605
685	ENSDARG00000004687	acaa1	451	214	386	367	446	468	321	305	404	338	386	324
686	ENSDARG00000004692	nabp1a	417	447	429	273	262	261	508	364	434	326	272	301
687	ENSDARG00000004695	six4a	451	372	422	155	105	116	375	388	459	108	111	93
688	ENSDARG00000004696	eefsec	239	227	222	166	135	144	205	178	202	163	145	121
689	ENSDARG00000004697	rxrgb	159	115	216	317	280	292	155	123	119	193	232	224
690	ENSDARG00000004702	irf2bp2a	806	816	906	987	952	934	809	715	956	1174	925	870
691	ENSDARG00000004706	syf2	1091	870	1070	1203	1110	1038	890	781	926	962	1023	920
692	ENSDARG00000004712	tbr1b	233	199	220	399	420	447	263	147	401	407	428	378
693	ENSDARG00000004713	mad2l1	692	573	1001	484	396	386	785	659	868	347	398	314
694	ENSDARG00000004714	tcf12	1831	2037	1633	1681	1565	1615	1469	1369	2038	1548	1691	1560
695	ENSDARG00000004721	mpp5b	5	4	11	56	60	77	12	9	3	40	54	43
696	ENSDARG00000004724	tcea3	107	165	143	155	111	137	104	99	132	126	98	86
697	ENSDARG00000004726	trappc11	748	620	667	1175	1061	1119	606	545	693	1142	1220	952
698	ENSDARG00000004735	hnrnpub	3690	3528	3728	4965	4710	5009	3936	3127	4136	5034	5206	4348
699	ENSDARG00000004745	lmbr1l	320	240	252	153	164	169	238	199	266	151	170	162
700	ENSDARG00000004748	zgc:100868	383	408	434	2655	2092	1961	357	324	427	2668	2022	1642
701	ENSDARG00000004753	mylkb	55	29	41	50	59	70	39	16	33	56	67	49
702	ENSDARG00000004754	hspa4a	1126	817	883	1275	1310	1330	1395	895	961	1541	1516	1359
703	ENSDARG00000004757	ybx1	59650	55544	59316	16031	14590	13954	52098	45989	53822	14958	12551	12759
704	ENSDARG00000004763	hhla2a.2	17	22	11	9	3	7	3	5	5	2	8	3
705	ENSDARG00000004771	ankrd10b	421	339	462	333	295	320	440	338	403	330	378	318
706	ENSDARG00000004774	wdr36	362	442	356	562	500	476	316	261	263	490	506	389
707	ENSDARG00000004782	fgfr3	1016	1026	1341	2161	2076	2104	892	969	1118	2311	2433	1971
708	ENSDARG00000004785	cops2	1516	1386	1706	1045	962	909	1456	1224	1268	1010	1033	785
709	ENSDARG00000004789	lrp1ba	29	4	40	30	32	28	19	18	15	29	28	21
710	ENSDARG00000004794	ccdc146	12	16	14	22	14	13	17	27	48	20	21	20
711	ENSDARG00000004796	mgrn1b	467	671	590	885	737	874	537	504	558	911	945	737
712	ENSDARG00000004806	grwd1	350	318	342	383	326	324	327	285	258	323	379	295
713	ENSDARG00000004823	asz1	4	5	3	9	3	4	7	4	1	2	3	3
714	ENSDARG00000004830	flot2a	4860	4856	4025	4967	4496	4698	4000	3645	4762	5217	4757	4120
715	ENSDARG00000004836	dnajc5ab	747	766	783	2677	2611	2961	826	679	699	2633	2912	2397
716	ENSDARG00000004840	rassf1	591	557	593	471	486	510	478	436	475	593	562	435
717	ENSDARG00000004843	foxp1a	795	691	762	872	805	842	560	545	819	692	612	617
718	ENSDARG00000004851	hinfp	96	123	117	122	111	154	123	84	106	130	132	118
719	ENSDARG00000004861	esrrga	102	102	95	490	462	465	142	79	81	486	530	420
720	ENSDARG00000004864	zgc:171734	0	0	0	0	0	1	0	0	1	0	1	0
721	ENSDARG00000004866	mindy1	442	374	477	576	508	467	344	340	403	580	541	448
722	ENSDARG00000004869	penka	24	12	6	270	239	247	16	23	5	226	195	163
723	ENSDARG00000004870	psen1	645	610	772	971	849	894	750	672	788	884	829	844
724	ENSDARG00000004871	mst1rb	7	2	2	13	3	11	3	4	6	13	9	11
725	ENSDARG00000004874	spata6l	29	22	19	23	28	28	14	21	19	31	15	21
726	ENSDARG00000004875	tmc6b	629	650	760	368	366	339	469	498	593	320	291	260
727	ENSDARG00000004877	rock2b	380	470	434	475	514	493	368	381	580	544	440	418
728	ENSDARG00000004880	acsm3	172	123	107	127	105	103	95	80	126	81	91	120
[truncated: 30,737 more rows]

## Sheet: Fig. 5G
Metabolite comparison of mycn mutant and WT at 72 hpf
[truncated: 1,581 more rows]

[truncated: 1 more sheets: Fig. S7B]
